# Supplementary material for: Cryo-EM structure of a transthyretin-derived amyloid fibril from a patient with hereditary ATTR amyloidosis
Source: Nat Commun. 2019 Nov 1;10:5008. doi: 10.1038/s41467-019-13038-z (PMC6825171; doi:10.1038/s41467-019-13038-z)
Supplement: Supplementary file 3 — Source Data [file 41467_2019_13038_MOESM3_ESM.xlsx]

## Sheet: Figure 5c1
	ATTR	6ic3 AL	6hud AL Italy	6mst	6dso	ATTR		6mst_half	6mst_halfb	6dso_half	6dso_halfb
1.445	0.038876	0.0453553	0	0.0518346	0.0356363	6IC3 AL		0.0518346	0.0518346	0.0356363	0.0356363
3.145	0.0297699	0.0372124	0.0506088	0.0387009	0.0610283	6HUD AL		0.0387009	0.0387009	0.0610283	0.0610283
4.845	0.0550743	0.0425135	0.0502432	0.049277	0.0444459	6MST hSAA		0.049277	0.049277	0.0444459	0.0444459
6.545	0.0421998	0.05722	0.0414845	0.0389811	0.0475641	6DSO		0.0386235	0.0393388	0.0479218	0.0472065
8.245	0.0352021	0.0539387	0.048261	0.0590487	0.0493965			0.0596165	0.0584809	0.0488288	0.0499643
9.945	0.0371869	0.0475428	0.0442477	0.0515439	0.0444831			0.0513085	0.0517792	0.0451892	0.043777
11.645	0.0373862	0.0361802	0.0406022	0.0420092	0.0516573			0.0422102	0.0418082	0.0514563	0.0518583
13.345	0.0417442	0.0410426	0.0385871	0.0426212	0.0599854			0.0424458	0.0427966	0.0599854	0.0599854
15.045	0.0516516	0.0401389	0.0541408	0.0502514	0.0560078			0.0500958	0.050407	0.0560078	0.0560078
16.745	0.0489239	0.0371821	0.0332682	0.0293544	0.0500421			0.0290748	0.0296339	0.0500421	0.0500421
18.445	0.0687794	0.0456837	0.0451761	0.0270295	0.0371815			0.0271564	0.0269026	0.0370546	0.0373084
20.145	0.0429905	0.06344	0.0411314	0.02928	0.0421771			0.02928	0.02928	0.0425257	0.0418286
21.845	0.049074	0.0450023	0.0370734	0.0262513	0.0468239			0.0263585	0.0261442	0.0467167	0.046931
23.545	0.0465249	0.0399637	0.0471213	0.019783	0.0401625			0.0198824	0.0196836	0.0401625	0.0401625
25.245	0.0461734	0.0372725	0.0343055	0.012146	0.0325439			0.0120533	0.0122387	0.0322657	0.0328221
26.945	0.0397855	0.0295351	0.0234544	0.0196322	0.0281453			0.0198059	0.0194584	0.028319	0.0279715
28.645	0.0302337	0.0246772	0.0256578	0.0182219	0.0135643			0.0183036	0.0181402	0.0135643	0.0135643
30.345	0.0328595	0.0260716	0.0185124	0.0143471	0.0081763			0.0143471	0.0143471	0.0081763	0.0081763
32.045	0.0175303	0.0176764	0.011979	0.0071582	0.005113			0.0071582	0.0071582	0.005113	0.005113
33.745	0.0108206	0.0119305	0.00485542	0.00194217	0.00235834			0.00194217	0.00194217	0.00235834	0.00235834
35.445	0.00977338	0.00871679	0.00475462	0.000924508	0			0.000924508	0.000924508	0	0
37.145	0.00680552	0.00756169	0.0031507	0.00126028	0			0.00126028	0.00126028	0	0
38.845	0.0056641	0.00361538	0.000602563	0.000120513	0			0.000120513	0.000120513	0	0
40.545	0.00161644	0.00103914	0	0	0			0	0	0	0
42.245	0.00132976	0.00177302	0	0	0			0	0	0	0
43.945	0	0.00213053	0	0	0			0	0	0	0
45.645	0	0.00266654	0	0	0			0	0	0	0
47.345	0	0.000988766	0	0	0			0	0	0	0
49.045	0	0.00133629	0	0	0			0	0	0	0
50.745	0	0.000922517	0	0	0			0	0	0	0
52.445	0	0.0011604	0	0	0			0	0	0	0
54.145	0	0.000864589	0	0	0			0	0	0	0
55.845	0	8.38269e-05	0	0	0			0	0	0	0
57.545	0	0	0	0	0			0	0	0	0
59.245	0	0	0	0	0			0	0	0	0
60.945	0	0	0	0	0			0	0	0	0
62.645	0	0	0	0	0			0	0	0	0
64.345	0	0	0	0	0			0	0	0	0
66.045	0	0	0	0	0			0	0	0	0
67.745	0	0	0	0	0			0	0	0	0
69.445	0	0	0	0	0			0	0	0	0
71.145	0	0	0	0	0			0	0	0	0
72.845	0	0	0	0	0			0	0	0	0
74.545	0	0	0	0	0			0	0	0	0
76.245	0	0	0	0	0			0	0	0	0
77.945	0	0	0	0	0			0	0	0	0
79.645	0	0	0	0	0			0	0	0	0
81.345	0	0	0	0	0			0	0	0	0
83.045	0	0	0	0	0			0	0	0	0
84.745	0	0	0	0	0			0	0	0	0
86.445	0	0	0	0	0			0	0	0	0
88.145	0	0	0	0	0			0	0	0	0
89.845	0	0	0	0	0			0	0	0	0
91.545	0	0	0	0	0			0	0	0	0
93.245	0	0	0	0	0			0	0	0	0
94.945	0	0	0	0	0			0	0	0	0
96.645	0	0	0	0	0			0	0	0	0
98.345	0	0	0	0	0			0	0	0	0
100.045	0	0	0	0	0			0	0	0	0
101.745	0	0	0	0	0			0	0	0	0
103.445	0	0	0	0	0			0	0	0	0

## Sheet: Figure 5c2
	6gx5	5o3l	5o3t	6nwp	6nwq	6GX5 Pick		5o3l_halfb	5o3l_halfb	5o3t_half	5o3t_halfb	6nwp_half	6nwp_halfb	6nwq_half	6nwq_halfb
1.445	0.00323966	0	0	0	0	5O3L Tau		0	0	0	0	0	0	0	0
3.145	0.0253044	0	0	0	0	5O3T Tau		0	0	0	0	0	0	0	0
4.845	0.0531419	0.00289865	0.00434797	0.00338176	0.000483108	6NWP Tau1		0.00483108	0.000966216	0.00483108	0.00386486	0.00386486	0.00289865	0	0.000966216
6.545	0.0207423	0.00786776	0.005722	0.0153779	0.00679487	6NWQ Tau2		0.00715251	0.00858301	0.00500675	0.00643725	0.0157355	0.0150203	0.0100135	0.00357625
8.245	0.0261177	0.0130589	0.00880053	0.0198722	0.0204399			0.0124911	0.0136266	0.00908442	0.00851664	0.0198722	0.0198722	0.0181688	0.022711
9.945	0.0348333	0.0209471	0.0171813	0.0407173	0.014357			0.0207117	0.0211824	0.0169459	0.0174167	0.0409527	0.040482	0.0178874	0.0108266
11.645	0.0317582	0.0325622	0.0311552	0.0309542	0.0351752			0.0357782	0.0293462	0.0313562	0.0309542	0.0317582	0.0301502	0.0333662	0.0369842
13.345	0.0164872	0.0419196	0.0401656	0.0377101	0.03543			0.0417442	0.042095	0.0406918	0.0396395	0.0375347	0.0378855	0.0364823	0.0343776
15.045	0.0304931	0.0549187	0.0452729	0.0334491	0.0350049			0.0522739	0.0575635	0.0451174	0.0454285	0.0329823	0.0339158	0.0336047	0.036405
16.745	0.0251608	0.0466874	0.0469669	0.0373219	0.0253006			0.0472465	0.0461282	0.0492034	0.0447304	0.0377413	0.0369026	0.0254404	0.0251608
18.445	0.039085	0.0421306	0.0439072	0.0331207	0.0322324			0.0454299	0.0388312	0.0431458	0.0446686	0.0324862	0.0337552	0.0319786	0.0324862
20.145	0.0388076	0.0511238	0.0494972	0.0415962	0.0363677			0.0490324	0.0532152	0.0508914	0.0481029	0.0418286	0.0413638	0.0367162	0.0360191
21.845	0.0381448	0.036859	0.0355733	0.0405021	0.0379306			0.0375019	0.0362162	0.0372877	0.0338589	0.0405021	0.0405021	0.0360019	0.0398592
23.545	0.0308177	0.0391683	0.0400631	0.0308177	0.0367825			0.0393672	0.0389695	0.039566	0.0405601	0.0308177	0.0308177	0.0373789	0.036186
25.245	0.0239212	0.0461734	0.047935	0.0253119	0.0344909			0.0458025	0.0465443	0.0482132	0.0476569	0.0246629	0.0259609	0.0341201	0.0348618
26.945	0.0232806	0.0439551	0.0420441	0.026929	0.0238887			0.0446501	0.0432602	0.0418704	0.0422178	0.0271028	0.0267553	0.0238018	0.0239756
28.645	0.0183036	0.0254943	0.0232881	0.0169145	0.017895			0.0289263	0.0220624	0.0236967	0.0228795	0.0169962	0.0168328	0.0187939	0.0169962
30.345	0.0149642	0.015427	0.0168154	0.0195922	0.0206722			0.0165069	0.0143471	0.0171239	0.0165069	0.0191294	0.0200551	0.0197465	0.0215978
32.045	0.0150468	0.00964165	0.0143894	0.0219128	0.0180415			0.00978774	0.00949557	0.0138781	0.0149007	0.022205	0.0216207	0.0178224	0.0182607
33.745	0.0137339	0.00957211	0.00998828	0.0194216	0.0145662			0.00929465	0.00984956	0.00998828	0.00998828	0.0191442	0.0196991	0.0149824	0.0141501
35.445	0.0138676	0.00475462	0.00482065	0.0155185	0.0150563			0.00515083	0.0043584	0.00462254	0.00501876	0.0157166	0.0153204	0.0150563	0.0150563
37.145	0.0139891	0.00201645	0.0035918	0.0125398	0.0121617			0.00214248	0.00189042	0.00378084	0.00340276	0.0126028	0.0124768	0.0124768	0.0118466
38.845	0.00903845	0.00373589	0.00337435	0.0116897	0.0121115			0.00337435	0.00409743	0.00337435	0.00337435	0.0118102	0.0115692	0.0116897	0.0125333
40.545	0.012816	0.00219374	0.00282876	0.00825537	0.00710077			0.00230919	0.00207828	0.00323287	0.00242465	0.0083131	0.00819764	0.00704304	0.0071585
42.245	0.011303	0.000221627	0.000443254	0.00265952	0.00315818			0.000221627	0.000221627	0.000443254	0.000443254	0.00265952	0.00265952	0.00299196	0.0033244
43.945	0.00990698	0	0	0.00276969	0.00324906			0	0	0	0	0.00276969	0.00276969	0.00340885	0.00308927
45.645	0.00687147	0	0	0.00374341	0.00266654			0	0	0	0	0.00369213	0.00379469	0.00256398	0.0027691
47.345	0.00652586	0	0	0.000741575	0.0012854			0	0	0	0	0.000791013	0.000692137	0.0012854	0.0012854
49.045	0.0073496	0	0	0.000906769	0.00109767			0	0	0	0	0.000859044	0.000954494	0.00104994	0.00114539
50.745	0.00433583	0	0	0.000968643	0			0	0	0	0	0.00101477	0.000922517	0	0
52.445	0.00410603	0	0	0	0			0	0	0	0	0	0	0	0
54.145	0.0048417	0	0	0	0			0	0	0	0	0	0	0	0
55.845	0.0034369	0	0	0	0			0	0	0	0	0	0	0	0
57.545	0.00154566	0	0	0	0			0	0	0	0	0	0	0	0
59.245	0.00284458	0	0	0	0			0	0	0	0	0	0	0	0
60.945	0.00153624	0	0	0	0			0	0	0	0	0	0	0	0
62.645	0	0	0	0	0			0	0	0	0	0	0	0	0
64.345	0	0	0	0	0			0	0	0	0	0	0	0	0
66.045	0	0	0	0	0			0	0	0	0	0	0	0	0
67.745	0	0	0	0	0			0	0	0	0	0	0	0	0
69.445	0	0	0	0	0			0	0	0	0	0	0	0	0
71.145	0	0	0	0	0			0	0	0	0	0	0	0	0
72.845	0	0	0	0	0			0	0	0	0	0	0	0	0
74.545	0	0	0	0	0			0	0	0	0	0	0	0	0
76.245	0	0	0	0	0			0	0	0	0	0	0	0	0
77.945	0	0	0	0	0			0	0	0	0	0	0	0	0
79.645	0	0	0	0	0			0	0	0	0	0	0	0	0
81.345	0	0	0	0	0			0	0	0	0	0	0	0	0
83.045	0	0	0	0	0			0	0	0	0	0	0	0	0
84.745	0	0	0	0	0			0	0	0	0	0	0	0	0
86.445	0	0	0	0	0			0	0	0	0	0	0	0	0
88.145	0	0	0	0	0			0	0	0	0	0	0	0	0
89.845	0	0	0	0	0			0	0	0	0	0	0	0	0
91.545	0	0	0	0	0			0	0	0	0	0	0	0	0
93.245	0	0	0	0	0			0	0	0	0	0	0	0	0
94.945	0	0	0	0	0			0	0	0	0	0	0	0	0
96.645	0	0	0	0	0			0	0	0	0	0	0	0	0
98.345	0	0	0	0	0			0	0	0	0	0	0	0	0
100.045	0	0	0	0	0			0	0	0	0	0	0	0	0
101.745	0	0	0	0	0			0	0	0	0	0	0	0	0
103.445	0	0	0	0	0			0	0	0	0	0	0	0	0

## Sheet: Figure 5d
pdb	n (aa)	Surface			Surface_mono1	Surface_mono2	DeltaSASA
ATTR	93	312
6IC3 AL	91	370
6HUD AL	77	312
6MST hSAA	54	275			276	274	-199
6DSO	69	307			308	306	-37
6GX5 Pick	94	462
5O3L Tau	73	399.5			394	405	-86
5O3T Tau	73	397			401	393	-67
6NWP Tau1	75	390			389	391	-33
6NWQ Tau2	75	404.5			414	395	-76

## Sheet: Supp Fig 1a
	Gel Patient 1																		Gel Patient 2

## Sheet: Supp Fig 1c
Fibril width patient1							Fibril width patient2
width1 pix	width2 pix	width3 pix	average px	width nm			width1 pix	width2 pix	width3 pix	average px	width nm	artefacts
12	10.6	12	11.5333	7.68889			10.6	10.6	14.4	11.8667	7.91111
13	10	12	11.6667	7.77778			10.2	11	10	10.4	6.93333
13	13	10.4	12.1333	8.08889			11.2	10.3	12.1	11.2	7.46667
12.2	13.6	13	12.9333	8.62222			12.7	12.7	12	12.4667	8.31111
12	12	14.2	12.7333	8.48889			11	10.2	10	10.4	6.93333
12.7	9.9	10	10.8667	7.24444			12.6	13.6	15.6	13.9333	9.28889
12.7	11.4	12	12.0333	8.02222			11.7	11.4	13	12.0333	8.02222
12.2	12.2	10.6	11.6667	7.77778			10.4	10.8	10.8	10.6667	7.11111
12.5	13.4	11.2	12.3667	8.24444			12.8	15.8	13.9	14.1667	9.44444
14.12	15.6	15.8	15.1733	10.1156			14.4	14.6	13	14	9.33333
15.6	10.6	11.3	12.5	8.33333			12.7	11.3	11.4	11.8	7.86667
20.4	12.2	13.6	15.4	10.2667			11.7	10.8	10.3	10.9333	7.28889
9.8	15.3	16.6	13.9	9.26667			10	10	10.8	10.2667	6.84444
13	17	19	16.3333	10.8889			13.6	11	11	11.8667	7.91111
9.8	10.8	13.9	11.5	7.66667			10.8	12.1	11.2	11.3667	7.57778
14.3	12.4	13.3	13.3333	8.88889			12.2	11.2	9.4	10.9333	7.28889
			0	0			16.2	15.3	13.6	15.0333	10.0222	!
12	14.3	13	13.1	8.73333			14.3	13	15.7	14.3333	9.55556
11.4	11.4	12.6	11.8	7.86667			10.3	13	11.4	11.5667	7.71111
12.1	12.5	12.8	12.4667	8.31111			11.7	11.2	11.2	11.3667	7.57778
15	16.1	19	16.7	11.1333			11.4	9.2	12.2	10.9333	7.28889
13	16	12.5	13.8333	9.22222			9.5	11.4	11.2	10.7	7.13333
11	15.1	13.2	13.1	8.73333			12.6	12.4	11.7	12.2333	8.15556
13.5	13.6	14.4	13.8333	9.22222			10.3	9.4	9.2	9.63333	6.42222	!
14.2	11.4	11.4	12.3333	8.22222			10.6	12	10.6	11.0667	7.37778
14.3	16	11	13.7667	9.17778			11.7	12.2	10.8	11.5667	7.71111
12.4	11.2	15.3	12.9667	8.64444			10.3	11.7	11.3	11.1	7.4
12	16.3	13.4	13.9	9.26667			13.4	15.7	12.5	13.8667	9.24444
14.8	15.8	13	14.5333	9.68889			10	10.4	11.2	10.5333	7.02222
12	12.4	13.3	12.5667	8.37778			10.4	10.4	16.8	12.5333	8.35556
13.2	12	10.8	12	8			12	10	12.2	11.4	7.6
12	13.2	13.9	13.0333	8.68889			11	11.2	9	10.4	6.93333
13.5	12	15.1	13.5333	9.02222			12.4	12.4	10.2	11.6667	7.77778
10.8	11	10.4	10.7333	7.15556			8.2	10.8	12.4	10.4667	6.97778
11	13.4	13.4	12.6	8.4			11.4	12.4	12.4	12.0667	8.04444
10.3	11.7	12.8	11.6	7.73333			11.4	11.4	11.4	11.4	7.6
14.8	12.5	13.5	13.6	9.06667			11.4	12.2	11.2	11.6	7.73333
18	15.1	15.5	16.2	10.8			12	11.2	12	11.7333	7.82222
13.5	14.2	13.6	13.7667	9.17778			12.1	10.8	12.6	11.8333	7.88889
12	13.5	13.5	13	8.66667			13.9	13	12.5	13.1333	8.75556
14.3	15.8	14	14.7	9.8			12.2	11.3	11.7	11.7333	7.82222
12.1	10.8	14.3	12.4	8.26667			13	11.2	11.7	11.9667	7.97778
11	11.4	14.1	12.1667	8.11111			10	10.2	10.2	10.1333	6.75556
9.1	11	15.1	11.7333	7.82222			13.5	13.5	14.4	13.8	9.2
15.2	15.2	11.7	14.0333	9.35556			14	13	13.2	13.4	8.93333
11.7	10.8	12.4	11.6333	7.75556			12.2	10.8	10.8	11.2667	7.51111
10.2	13	10	11.0667	7.37778			9.2	11.7	10	10.3	6.86667
9.8	11.7	9.8	10.4333	6.95556			12.2	10	12	11.4	7.6
11.2	12.6	12.4	12.0667	8.04444			10.8	12.7	12.5	12	8
10	12.5	10.8	11.1	7.4			12	12	13.5	12.5	8.33333
8.6	10.8	9.2	9.53333	6.35556			10.6	10.6	12.2	11.1333	7.42222
17	14	14	15	10			9.5	9.5	8.9	9.3	6.2	!
11.2	11.7	12.6	11.8333	7.88889			12.1	12.5	9.8	11.4667	7.64444
13.4	12.6	10.8	12.2667	8.17778			12	12	12.4	12.1333	8.08889
10	11.2	11.7	10.9667	7.31111			11	10.2	11	10.7333	7.15556
11	10.8	9.5	10.4333	6.95556			10.3	9.8	8.1	9.4	6.26667
13	10	10.6	11.2	7.46667			9.5	9.5	9.5	9.5	6.33333
9.8	16.8	10.4	12.3333	8.22222			11.4	11.3	10	10.9	7.26667
12.5	11.7	8.9	11.0333	7.35556			10.3	11.4	11.3	11	7.33333
9.2	11.3	10	10.1667	6.77778			10	11.3	11.2	10.8333	7.22222
9.2	10	12.8	10.6667	7.11111			8.1	10.4	8.5	9	6
14.6	15.2	13.9	14.5667	9.71111			9.4	10.3	10.8	10.1667	6.77778
13.6	13	13	13.2	8.8			10.8	12.2	12.8	11.9333	7.95556
11.4	11.3	10.6	11.1	7.4			14	12	10	12	8
6.7	8.9	9.5	8.36667	5.57778			12	11.2	13.2	12.1333	8.08889
11.2	12	12	11.7333	7.82222			9.4	10.3	11.7	10.4667	6.97778
13	12	14	13	8.66667			12.4	12.4	12.56	12.4533	8.30222
12	12.8	11.7	12.1667	8.11111			13.4	13.9	12.5	13.2667	8.84444
8.6	10.8	7.2	8.86667	5.91111			10.8	11.3	12.2	11.4333	7.62222
14.6	14.9	12.5	14	9.33333			10	11.7	11.2	10.9667	7.31111
10	12	12.1	11.3667	7.57778			10.8	12	11.3	11.3667	7.57778
12.2	11.7	13.9	12.6	8.4			13.6	14	12	13.2	8.8
12.5	10	8.5	10.3333	6.88889			12	12	12	12	8
11.4	12.2	11.2	11.6	7.73333			12	10	10.2	10.7333	7.15556
12.2	13	13	12.7333	8.48889			12	14	14	13.3333	8.88889
15.3	12.6	14.6	14.1667	9.44444			10	11	11	10.6667	7.11111
12.4	11.7	11.4	11.8333	7.88889			10.8	13	12.5	12.1	8.06667
10.4	13.6	14.3	12.7667	8.51111			10.8	11.7	10.8	11.1	7.4
9.4	10.8	13	11.0667	7.37778			11.4	9.9	11.3	10.8667	7.24444
9.8	10.8	9.2	9.93333	6.62222			12.1	11.4	11.2	11.5667	7.71111
10	10.8	9.4	10.0667	6.71111			13.6	14.4	11.7	13.2333	8.82222
12.2	12.4	12.2	12.2667	8.17778			12.2	13	13.2	12.8	8.53333
12.6	15.2	14.8	14.2	9.46667			10	11	10.2	10.4	6.93333
11.7	11.4	13.6	12.2333	8.15556			10	11.4	10.3	10.5667	7.04444
9.8	11.2	10.2	10.4	6.93333			12.2	11.2	10.4	11.2667	7.51111
13.6	14.2	11.4	13.0667	8.71111			8.6	8.6	9.2	8.8	5.86667	!
10	10.8	10	10.2667	6.84444			11.2	12	10.8	11.3333	7.55556
13	11.7	12	12.2333	8.15556			13.4	10.4	10.8	11.5333	7.68889
10	11.4	12.1	11.1667	7.44444			11.2	10.4	11.4	11	7.33333
12.6	11.7	13	12.4333	8.28889			12.4	12.6	12.4	12.4667	8.31111
12.2	13	13	12.7333	8.48889			12	11.4	11.7	11.7	7.8
10.8	13	9.8	11.2	7.46667			13.3	12.4	12.4	12.7	8.46667
11.3	12.7	10	11.3333	7.55556			12.8	10.8	10.3	11.3	7.53333
11	11.2	10.2	10.8	7.2			11.2	10	10.8	10.6667	7.11111
9.4	10.3	10.8	10.1667	6.77778			10.4	11.7	11.2	11.1	7.4
9.4	10	11.3	10.2333	6.82222			12.6	10.4	12.6	11.8667	7.91111
8.6	9.4	10.3	9.43333	6.28889			10.2	8.1	8.2	8.83333	5.88889
10.2	10.8	12.4	11.1333	7.42222			12.1	11.7	10.8	11.5333	7.68889
11.3	11.4	12.2	11.6333	7.75556			13	13.9	11.4	12.7667	8.51111
8.9	13	13.6	11.8333	7.88889			13	11.2	13	12.4	8.26667
10	10.8	9.8	10.2	6.8			12	10.8	12	11.6	7.73333
9.5	11.2	12	10.9	7.26667			8.9	8.9	9.8	9.2	6.13333
9.8	11.2	10.3	10.4333	6.95556			12.7	10.6	12	11.7667	7.84444
10.3	11.3	11.3	10.9667	7.31111			10.4	11	11	10.8	7.2
10.8	13.4	10.8	11.6667	7.77778			6	6	7	6.33333	4.22222	!
9.4	11.7	11.4	10.8333	7.22222			11.4	12	10.8	11.4	7.6
10.4	10.2	10.4	10.3333	6.88889			12.2	8.1	10.3	10.2	6.8
11	13.2	12.2	12.1333	8.08889			10.2	13.4	13.4	12.3333	8.22222
11.7	9.2	10	10.3	6.86667			10.6	9.9	10.6	10.3667	6.91111
11.7	10.4	12	11.3667	7.57778			15.5	13.3	14.3	14.3667	9.57778
12.5	11.7	13	12.4	8.26667			14.3	12.4	12.4	13.0333	8.68889
12	12	12	12	8			11.2	10.2	11	10.8	7.2
12.5	13.9	9.8	12.0667	8.04444			9.2	10.6	10.6	10.1333	6.75556
9.2	10	10.6	9.93333	6.62222			12	10	11	11	7.33333
12.8	14.4	9.9	12.3667	8.24444			10.8	11.2	10	10.6667	7.11111
11.4	11.2	13	11.8667	7.91111			13	11	12	12	8
8.5	8.5	12.6	9.86667	6.57778			8.9	9.8	12.8	10.5	7
12.1	13.2	9.1	11.4667	7.64444			11	12	11.2	11.4	7.6
10.4	12.4	10.3	11.0333	7.35556			10.6	8.1	7.8	8.83333	5.88889	!
12.2	10.6	13.6	12.1333	8.08889			11.4	11.2	10.2	10.9333	7.28889
8.1	11.7	10.8	10.2	6.8			12.4	12.2	11.7	12.1	8.06667
11.7	9.4	9.2	10.1	6.73333			10.6	12.7	12	11.7667	7.84444
9.2	12.2	11.2	10.8667	7.24444			9.9	10	9.2	9.7	6.46667
11.4	12.2	11	11.5333	7.68889			12.1	10.8	11.7	11.5333	7.68889
12.6	12.8	10	11.8	7.86667			11.2	11.2	10.4	10.9333	7.28889
10.8	8.5	8.1	9.13333	6.08889			9.9	8.5	10.6	9.66667	6.44444
12.8	9.4	11.3	11.1667	7.44444			12	10	11.2	11.0667	7.37778
9.4	10.3	9.5	9.73333	6.48889			10	10.2	9.1	9.76667	6.51111
15.6	10.8	10.6	12.3333	8.22222			12	12	12	12	8
12	12	12	12	8			10.4	10.2	10.2	10.2667	6.84444
10	12	14	12	8			12.8	12	10.6	11.8	7.86667
10	13.6	13.5	12.3667	8.24444			13	11.2	11.4	11.8667	7.91111
10.4	10.8	12.6	11.2667	7.51111			12.1	12.2	11.7	12	8
11.2	10.8	9.8	10.6	7.06667			13.2	12	12	12.4	8.26667
12.6	13	10.8	12.1333	8.08889			11.2	12.2	11.2	11.5333	7.68889
9.2	10.2	9.5	9.63333	6.42222			10.3	11.4	10.6	10.7667	7.17778
10.4	14	13	12.4667	8.31111			12.2	10	10	10.7333	7.15556
15.8	12.8	10.3	12.9667	8.64444			12.1	12.2	12.8	12.3667	8.24444
12.5	11.7	12.2	12.1333	8.08889			12.6	11.4	11.4	11.8	7.86667
8.6	9.9	12	10.1667	6.77778			9.9	10	9.4	9.76667	6.51111
11.3	11.4	10.6	11.1	7.4			11.7	12.2	10	11.3	7.53333
11.2	11.2	10.8	11.0667	7.37778			12.6	12.4	12.6	12.5333	8.35556
12.2	14	11	12.4	8.26667			10.8	10.8	9.8	10.4667	6.97778
11.2	14	15	13.4	8.93333			12	12	12.2	12.0667	8.04444
13	14.4	14.8	14.0667	9.37778			12	11.4	11.4	11.6	7.73333
11.7	13.4	13.6	12.9	8.6			11.7	13.4	10.3	11.8	7.86667
11.4	12.7	9.9	11.3333	7.55556			13	15	14	14	9.33333
13.9	13.6	13.2	13.5667	9.04444			13	10.8	11.7	11.8333	7.88889
12.4	10.4	10.4	11.0667	7.37778			10.8	10.3	10	10.3667	6.91111
10	11.7	10.4	10.7	7.13333			9.4	11.7	10	10.3667	6.91111
9.4	10.8	9.8	10	6.66667			12.6	12.1	10.3	11.6667	7.77778
9	11	12	10.6667	7.11111			12	10	10	10.6667	7.11111
9.5	9.2	9.2	9.3	6.2			10.8	11.7	10.8	11.1	7.4
12	10	9.5	10.5	7			10.4	10.4	12.6	11.1333	7.42222
12.1	12.2	11	11.7667	7.84444			11.7	11.7	11.4	11.6	7.73333
13	11.2	10.2	11.4667	7.64444			10.3	10.8	11.7	10.9333	7.28889
13	10	11	11.3333	7.55556			10.6	10.6	10.6	10.6	7.06667
12.2	11	11	11.4	7.6			11	12	9	10.6667	7.11111
12.5	10.8	13	12.1	8.06667			10.4	10.8	11.22	10.8067	7.20444
11.2	11.4	12.2	11.6	7.73333			11	12.2	11.2	11.4667	7.64444
11.2	10.4	11.4	11	7.33333			12.2	13.2	13.2	12.8667	8.57778
12.2	13	13	12.7333	8.48889			10.8	12.8	11.4	11.6667	7.77778
9.5	10.2	10	9.9	6.6			10.8	11.7	9.8	10.7667	7.17778
8.9	10.2	10.2	9.76667	6.51111			11.4	10.8	11.7	11.3	7.53333
10	11	12.4	11.1333	7.42222			13.9	10.4	9.8	11.3667	7.57778
9.2	11	11	10.4	6.93333			10.4	10.4	10.8	10.5333	7.02222
11.2	11.2	12.2	11.5333	7.68889			10.6	11.4	10.6	10.8667	7.24444
12	12	12.4	12.1333	8.08889			13	11.4	10	11.4667	7.64444
11	13	11.7	11.9	7.93333			13.3	11.7	11.2	12.0667	8.04444
8.9	9.2	9.2	9.1	6.06667			11	8	9	9.33333	6.22222
9	10.2	11	10.0667	6.71111			11.4	10	10.6	10.6667	7.11111
12	12	12.4	12.1333	8.08889			12.2	12	14	12.7333	8.48889
8.5	12.1	9.8	10.1333	6.75556			10.8	10.3	11.7	10.9333	7.28889
13.5	10.6	11.3	11.8	7.86667			12.7	11.4	10.2	11.4333	7.62222
9.2	7.8	7.8	8.26667	5.51111			12.8	10.6	12	11.8	7.86667
13	11.3	12	12.1	8.06667			11	11	11	11	7.33333
8.5	9.9	9.4	9.26667	6.17778			10.2	12.2	11.2	11.2	7.46667
9.8	12.1	10.8	10.9	7.26667			10	12.8	10.6	11.1333	7.42222
11.4	9.5	10.4	10.4333	6.95556			11.3	12.2	12.2	11.9	7.93333
11.4	10	9.9	10.4333	6.95556			12.2	12.2	11.7	12.0333	8.02222
8.5	8.1	9.1	8.56667	5.71111			10.6	12.7	11.3	11.5333	7.68889
12.7	12.2	11.3	12.0667	8.04444			11.2	10.8	12	11.3333	7.55556
14	15	15.5	14.8333	9.88889			11.2	11.2	12	11.4667	7.64444
10	10.8	10.8	10.5333	7.02222			12	12	12.8	12.2667	8.17778
10.2	13.3	11.4	11.6333	7.75556			12.6	10.2	9.2	10.6667	7.11111
12	10	11	11	7.33333			10.4	12.2	10.2	10.9333	7.28889
10.6	9.2	9.2	9.66667	6.44444			11	12	12	11.6667	7.77778
11.3	9.9	10.6	10.6	7.06667			10.3	10	11.4	10.5667	7.04444
14	15	13.2	14.0667	9.37778			12.8	10.8	11.4	11.6667	7.77778
10.8	10.8	13.6	11.7333	7.82222			10.3	10.8	10.8	10.6333	7.08889
9	9	9.2	9.06667	6.04444			12	11	12	11.6667	7.77778
9.1	10.2	10.3	9.86667	6.57778			12.2	11.7	12.1	12	8
9.2	12	12	11.0667	7.37778			14.6	14.3	13.3	14.0667	9.37778
11.2	11.7	11.4	11.4333	7.62222			13.2	13.2	10	12.1333	8.08889
13	13.2	11	12.4	8.26667			11.4	12.7	10.8	11.6333	7.75556
12.2	14.5	12.2	12.9667	8.64444			11	10	12	11	7.33333
11.4	10.4	12.6	11.4667	7.64444			12.2	12.2	12.2	12.2	8.13333
10	11	12.2	11.0667	7.37778			12.5	13	13.4	12.9667	8.64444
11.2	13.6	12	12.2667	8.17778			9.8	9.4	11	10.0667	6.71111
13.5	11.3	9.9	11.5667	7.71111			12	11.7	9.2	10.9667	7.31111
8.5	9.4	9.8	9.23333	6.15556			11.4	12	12	11.8	7.86667
10	11.3	9.4	10.2333	6.82222			11.2	10.3	10.8	10.7667	7.17778
13	14.2	10	12.4	8.26667			9.4	9.4	11.7	10.1667	6.77778
9	12.4	9.2	10.2	6.8			12.7	12.7	13	12.8	8.53333
10	12.2	10.8	11	7.33333			10.2	12.6	13.2	12	8
13	12.6	11.7	12.4333	8.28889			11.4	12.2	10.8	11.4667	7.64444
12.2	12	12.1	12.1	8.06667			10.8	11.3	10	10.7	7.13333
9	9.1	12	10.0333	6.68889			11.4	10.6	10	10.6667	7.11111
13	12.4	11.2	12.2	8.13333			10.8	11.4	12.1	11.4333	7.62222
10.8	12.1	11.2	11.3667	7.57778			11.2	13	12.2	12.1333	8.08889
10.3	9.9	11.3	10.5	7			13.9	11.4	13	12.7667	8.51111
10.2	10	10.4	10.2	6.8			12.8	12.8	12.8	12.8	8.53333
8.1	9.4	11.2	9.56667	6.37778			11	10	10	10.3333	6.88889
11.2	12	13.2	12.1333	8.08889			10.8	12.6	11.4	11.6	7.73333
14	13.6	11	12.8667	8.57778			13	12.1	13.6	12.9	8.6
10.8	9.4	12.8	11	7.33333			12	12	10.2	11.4	7.6
9	11.7	11.7	10.8	7.2			13.6	12.8	12	12.8	8.53333
9.5	13.2	13	11.9	7.93333			11.7	10.6	12.2	11.5	7.66667
							10.3	12.2	10.8	11.1	7.4
							11.4	11.4	12	11.6	7.73333
							13.9	12.8	10.8	12.5	8.33333
							14.6	16.8	14.6	15.3333	10.2222
							12.6	12.1	12.5	12.4	8.26667
							13.9	12.5	12.8	13.0667	8.71111
							12.4	10	11.2	11.2	7.46667
							11.7	12.4	13	12.3667	8.24444
							9.8	11.7	11.7	11.0667	7.37778
							10.3	12.5	12.4	11.7333	7.82222
							12.2	11.4	11.7	11.7667	7.84444
							13	11	11	11.6667	7.77778
							10.3	12.1	11.2	11.2	7.46667
							12	11	10.2	11.0667	7.37778
							10.4	11	11.2	10.8667	7.24444
							10	10	13.5	11.1667	7.44444
							11.7	9.8	14	11.8333	7.88889
							12	13.6	11.7	12.4333	8.28889
							12	12	11.4	11.8	7.86667
							13	14	14	13.6667	9.11111
							11.4	10	12.2	11.2	7.46667
							7.2	7.2	8.1	7.5	5
							12.2	11	12	11.7333	7.82222
							12.2	11.7	11.7	11.8667	7.91111
							11	12	11	11.3333	7.55556
							12.6	13.6	12.4	12.8667	8.57778
							11	12	10.4	11.1333	7.42222
							13.2	11.4	10.2	11.6	7.73333
							13.6	13.4	12.2	13.0667	8.71111
							12	11.7	11.7	11.8	7.86667
							11.7	13	11.7	12.1333	8.08889
							12	13.2	13.2	12.8	8.53333
							12.8	11.3	13.5	12.5333	8.35556
							13.3	10.2	10	11.1667	7.44444
							13.5	12.2	11.7	12.4667	8.31111
							12.1	13.9	13	13	8.66667
							11.7	13.4	13	12.7	8.46667
							9.8	10.8	10.8	10.4667	6.97778
							10.4	10.8	12.8	11.3333	7.55556
							13	13	12.1	12.7	8.46667
							10.6	12.7	9.9	11.0667	7.37778
							10.4	11.2	12.2	11.2667	7.51111
							11.7	9.4	9.4	10.1667	6.77778
							10.8	11.7	8.5	10.3333	6.88889
							12.2	10.8	10.4	11.1333	7.42222
							11.7	11.4	12	11.7	7.8
							10.8	11.2	11.4	11.1333	7.42222
							12.8	11.4	10.6	11.6	7.73333
							10.3	10.3	12	10.8667	7.24444
							11.7	13.6	13	12.7667	8.51111
							13	12	11	12	8
							12.4	10.4	11.2	11.3333	7.55556
							12.8	13.5	10	12.1	8.06667
							13	11.2	11.2	11.8	7.86667
							12.4	11.2	12	11.8667	7.91111
							11.4	8.6	10.8	10.2667	6.84444
							11.7	13	11.2	11.9667	7.97778
							11	12	12	11.6667	7.77778
							12.2	12	12.8	12.3333	8.22222
							11	13	12	12	8
							10.8	10.3	11.7	10.9333	7.28889
							10.6	10.6	10.3	10.5	7
							11.2	10.2	10.4	10.6	7.06667
							12.4	13.3	12.6	12.7667	8.51111
							12	11.2	13.2	12.1333	8.08889
							13.2	13.2	12.2	12.8667	8.57778
							12.1	10.4	11.2	11.2333	7.48889
							10.4	9.5	10.8	10.2333	6.82222
							12.6	12.4	11.4	12.1333	8.08889
							12.1	12.5	11.7	12.1	8.06667
							13.5	12.7	12	12.7333	8.48889
							11.4	12	10.6	11.3333	7.55556
							12.2	13	13	12.7333	8.48889
							13.5	11.4	12	12.3	8.2
							12.2	11.4	10.6	11.4	7.6
							12.8	10.8	10.4	11.3333	7.55556
							11.7	11.4	10	11.0333	7.35556
							11.3	10.6	12	11.3	7.53333
							11.2	11.7	10.4	11.1	7.4
							12.1	12.5	11.2	11.9333	7.95556
							13	12.2	11	12.0667	8.04444
							14	14	14	14	9.33333

## Sheet: Supp Fig 2b
	Patient 1																		Patient 2

## Sheet: Supp Fig 3a
patient 1						patient 2
Intenity	Mass [Da]		mass	intensity		Mass [Da]	Intenity		mass	intensity
0	3551.86		7000	0		7510.81	0		7000	0
22235.5	8555.29		7000.1	0		8429.24	16917.4		7000.1	0
25555.3	8090.06		7000.2	0		8171.16	26744		7000.2	0
28788.2	2820.45		7000.3	0		8172.16	26744		7000.3	0
29940.1	4835.46		7000.4	0		3686.96	27496.4		7000.4	0
31651.8	8301.21		7000.5	0		8300.2	28125.6		7000.5	0
32510.1	3616.95		7000.6	0		3670.96	35275		7000.6	0
32777.4	3718.93		7000.7	0		8679.35	38245.1		7000.7	0
35038.5	3702.94		7000.8	0		7751.91	45225.7		7000.8	0
37791.2	7510.82		7000.9	0		8718.36	47654.4		7000.9	0
39781.8	8574.31		7001	0		9018.5	48799.5		7001	0
44777.4	2658.41		7001.1	0		3491.79	51185.5		7001.1	0
45340.5	9267.62		7001.2	0		8573.3	54155.3		7001.2	0
47595.7	1550.78		7001.3	0		8574.3	54155.3		7001.3	0
48385.6	3519.89		7001.4	0		1853.97	56937.8		7001.4	0
57773.7	8171.15		7001.5	0		1784.89	57987.1		7001.5	0
57773.7	8172.16		7001.6	0		8899.45	67196.5		7001.6	0
58789.1	3834.02		7001.7	0		7602.26	68394		7001.7	0
58843.2	3686.95		7001.8	0		8358.23	89882.7		7001.8	0
76268.7	3988.05		7001.9	0		8690.14	105256		7001.9	0
81776.8	4236.14		7002	0		8661.34	117658		7002	0
93932	7751.92		7002.1	0		8890.48	124383		7002.1	0
98388	3433.78		7002.2	0		8890.49	124383		7002.2	0
105913	1784.89		7002.3	0		9105.57	155193		7002.3	0
118944	3787.97		7002.4	0		8283.2	165493		7002.4	0
151149	3491.79		7002.5	0		8762.38	192378		7002.5	0
151149	3491.8		7002.6	0		8762.39	192378		7002.6	0
156276	9105.56		7002.7	0		7629.26	200570		7002.7	0
159495	1267.67		7002.8	0		7865	206849		7002.8	0
159754	8357.24		7002.9	0		8551.65	216804		7002.9	0
159754	8358.23		7003	0		8947.51	226747		7003	0
165147	8661.34		7003.1	0		6533.72	227061		7003.1	0
171752	8761.39		7003.2	0		8445.26	275666		7003.2	0
171752	8762.38		7003.3	0		9034.55	452969		7003.3	0
171752	8762.39		7003.4	0		9252.65	604361		7003.4	0
174130	8283.19		7003.5	0					7003.5	0
247561	2642.42		7003.6	0					7003.6	0
252565	8889.47		7003.7	0					7003.7	0
252565	8890.49		7003.8	0					7003.8	0
252565	8890.49		7003.9	0					7003.9	0
323385	8445.26		7004	0					7004	0
366713	8947.51		7004.1	0					7004.1	0
424502	7864.99		7004.2	0					7004.2	0
424502	7865		7004.3	0					7004.3	0
694851	9034.54		7004.4	0					7004.4	0
725828	9252.64		7004.5	0					7004.5	0
			7004.6	0					7004.6	0
			7004.7	0					7004.7	0
			7004.8	0					7004.8	0
			7004.9	0					7004.9	0
			7005	0					7005	0
			7005.1	0					7005.1	0
			7005.2	0					7005.2	0
			7005.3	0					7005.3	0
			7005.4	0					7005.4	0
			7005.5	0					7005.5	0
			7005.6	0					7005.6	0
			7005.7	0					7005.7	0
			7005.8	0					7005.8	0
			7005.9	0					7005.9	0
			7006	0					7006	0
			7006.1	0					7006.1	0
			7006.2	0					7006.2	0
			7006.3	0					7006.3	0
			7006.4	0					7006.4	0
			7006.5	0					7006.5	0
			7006.6	0					7006.6	0
			7006.7	0					7006.7	0
			7006.8	0					7006.8	0
			7006.9	0					7006.9	0
			7007	0					7007	0
			7007.1	0					7007.1	0
			7007.2	0					7007.2	0
			7007.3	0					7007.3	0
			7007.4	0					7007.4	0
			7007.5	0					7007.5	0
			7007.6	0					7007.6	0
			7007.7	0					7007.7	0
			7007.8	0					7007.8	0
			7007.9	0					7007.9	0
			7008	0					7008	0
			7008.1	0					7008.1	0
			7008.2	0					7008.2	0
			7008.3	0					7008.3	0
			7008.4	0					7008.4	0
			7008.5	0					7008.5	0
			7008.6	0					7008.6	0
			7008.7	0					7008.7	0
			7008.8	0					7008.8	0
			7008.9	0					7008.9	0
			7009	0					7009	0
			7009.1	0					7009.1	0
			7009.2	0					7009.2	0
			7009.3	0					7009.3	0
			7009.4	0					7009.4	0
			7009.5	0					7009.5	0
			7009.6	0					7009.6	0
			7009.7	0					7009.7	0
			7009.8	0					7009.8	0
			7009.9	0					7009.9	0
			7010	0					7010	0
			7010.1	0					7010.1	0
			7010.2	0					7010.2	0
			7010.3	0					7010.3	0
			7010.4	0					7010.4	0
			7010.5	0					7010.5	0
			7010.6	0					7010.6	0
			7010.7	0					7010.7	0
			7010.8	0					7010.8	0
			7010.9	0					7010.9	0
			7011	0					7011	0
			7011.1	0					7011.1	0
			7011.2	0					7011.2	0
			7011.3	0					7011.3	0
			7011.4	0					7011.4	0
			7011.5	0					7011.5	0
			7011.6	0					7011.6	0
			7011.7	0					7011.7	0
			7011.8	0					7011.8	0
			7011.9	0					7011.9	0
			7012	0					7012	0
			7012.1	0					7012.1	0
			7012.2	0					7012.2	0
			7012.3	0					7012.3	0
			7012.4	0					7012.4	0
			7012.5	0					7012.5	0
			7012.6	0					7012.6	0
			7012.7	0					7012.7	0
			7012.8	0					7012.8	0
			7012.9	0					7012.9	0
			7013	0					7013	0
			7013.1	0					7013.1	0
			7013.2	0					7013.2	0
			7013.3	0					7013.3	0
			7013.4	0					7013.4	0
			7013.5	0					7013.5	0
			7013.6	0					7013.6	0
			7013.7	0					7013.7	0
			7013.8	0					7013.8	0
			7013.9	0					7013.9	0
			7014	0					7014	0
			7014.1	0					7014.1	0
			7014.2	0					7014.2	0
			7014.3	0					7014.3	0
			7014.4	0					7014.4	0
			7014.5	0					7014.5	0
			7014.6	0					7014.6	0
			7014.7	0					7014.7	0
			7014.8	0					7014.8	0
			7014.9	0					7014.9	0
			7015	0					7015	0
			7015.1	0					7015.1	0
			7015.2	0					7015.2	0
			7015.3	0					7015.3	0
			7015.4	0					7015.4	0
			7015.5	0					7015.5	0
			7015.6	0					7015.6	0
			7015.7	0					7015.7	0
			7015.8	0					7015.8	0
			7015.9	0					7015.9	0
			7016	0					7016	0
			7016.1	0					7016.1	0
			7016.2	0					7016.2	0
			7016.3	0					7016.3	0
			7016.4	0					7016.4	0
			7016.5	0					7016.5	0
			7016.6	0					7016.6	0
			7016.7	0					7016.7	0
			7016.8	0					7016.8	0
			7016.9	0					7016.9	0
			7017	0					7017	0
			7017.1	0					7017.1	0
			7017.2	0					7017.2	0
			7017.3	0					7017.3	0
			7017.4	0					7017.4	0
			7017.5	0					7017.5	0
			7017.6	0					7017.6	0
			7017.7	0					7017.7	0
			7017.8	0					7017.8	0
			7017.9	0					7017.9	0
			7018	0					7018	0
			7018.1	0					7018.1	0
			7018.2	0					7018.2	0
			7018.3	0					7018.3	0
			7018.4	0					7018.4	0
			7018.5	0					7018.5	0
			7018.6	0					7018.6	0
			7018.7	0					7018.7	0
			7018.8	0					7018.8	0
			7018.9	0					7018.9	0
			7019	0					7019	0
			7019.1	0					7019.1	0
			7019.2	0					7019.2	0
			7019.3	0					7019.3	0
			7019.4	0					7019.4	0
			7019.5	0					7019.5	0
			7019.6	0					7019.6	0
			7019.7	0					7019.7	0
			7019.8	0					7019.8	0
			7019.9	0					7019.9	0
			7020	0					7020	0
			7020.1	0					7020.1	0
			7020.2	0					7020.2	0
			7020.3	0					7020.3	0
			7020.4	0					7020.4	0
			7020.5	0					7020.5	0
			7020.6	0					7020.6	0
			7020.7	0					7020.7	0
			7020.8	0					7020.8	0
			7020.9	0					7020.9	0
			7021	0					7021	0
			7021.1	0					7021.1	0
			7021.2	0					7021.2	0
			7021.3	0					7021.3	0
			7021.4	0					7021.4	0
			7021.5	0					7021.5	0
			7021.6	0					7021.6	0
			7021.7	0					7021.7	0
			7021.8	0					7021.8	0
			7021.9	0					7021.9	0
			7022	0					7022	0
			7022.1	0					7022.1	0
			7022.2	0					7022.2	0
			7022.3	0					7022.3	0
			7022.4	0					7022.4	0
			7022.5	0					7022.5	0
			7022.6	0					7022.6	0
			7022.7	0					7022.7	0
			7022.8	0					7022.8	0
			7022.9	0					7022.9	0
			7023	0					7023	0
			7023.1	0					7023.1	0
			7023.2	0					7023.2	0
			7023.3	0					7023.3	0
			7023.4	0					7023.4	0
			7023.5	0					7023.5	0
			7023.6	0					7023.6	0
			7023.7	0					7023.7	0
			7023.8	0					7023.8	0
			7023.9	0					7023.9	0
			7024	0					7024	0
			7024.1	0					7024.1	0
			7024.2	0					7024.2	0
			7024.3	0					7024.3	0
			7024.4	0					7024.4	0
			7024.5	0					7024.5	0
			7024.6	0					7024.6	0
			7024.7	0					7024.7	0
			7024.8	0					7024.8	0
			7024.9	0					7024.9	0
			7025	0					7025	0
			7025.1	0					7025.1	0
			7025.2	0					7025.2	0
			7025.3	0					7025.3	0
			7025.4	0					7025.4	0
			7025.5	0					7025.5	0
			7025.6	0					7025.6	0
			7025.7	0					7025.7	0
			7025.8	0					7025.8	0
			7025.9	0					7025.9	0
			7026	0					7026	0
			7026.1	0					7026.1	0
			7026.2	0					7026.2	0
			7026.3	0					7026.3	0
			7026.4	0					7026.4	0
			7026.5	0					7026.5	0
			7026.6	0					7026.6	0
			7026.7	0					7026.7	0
			7026.8	0					7026.8	0
			7026.9	0					7026.9	0
			7027	0					7027	0
			7027.1	0					7027.1	0
			7027.2	0					7027.2	0
			7027.3	0					7027.3	0
			7027.4	0					7027.4	0
			7027.5	0					7027.5	0
			7027.6	0					7027.6	0
			7027.7	0					7027.7	0
			7027.8	0					7027.8	0
			7027.9	0					7027.9	0
			7028	0					7028	0
			7028.1	0					7028.1	0
			7028.2	0					7028.2	0
			7028.3	0					7028.3	0
			7028.4	0					7028.4	0
			7028.5	0					7028.5	0
			7028.6	0					7028.6	0
			7028.7	0					7028.7	0
			7028.8	0					7028.8	0
			7028.9	0					7028.9	0
			7029	0					7029	0
			7029.1	0					7029.1	0
			7029.2	0					7029.2	0
			7029.3	0					7029.3	0
			7029.4	0					7029.4	0
			7029.5	0					7029.5	0
			7029.6	0					7029.6	0
			7029.7	0					7029.7	0
			7029.8	0					7029.8	0
			7029.9	0					7029.9	0
			7030	0					7030	0
			7030.1	0					7030.1	0
			7030.2	0					7030.2	0
			7030.3	0					7030.3	0
			7030.4	0					7030.4	0
			7030.5	0					7030.5	0
			7030.6	0					7030.6	0
			7030.7	0					7030.7	0
			7030.8	0					7030.8	0
			7030.9	0					7030.9	0
			7031	0					7031	0
			7031.1	0					7031.1	0
			7031.2	0					7031.2	0
			7031.3	0					7031.3	0
			7031.4	0					7031.4	0
			7031.5	0					7031.5	0
			7031.6	0					7031.6	0
			7031.7	0					7031.7	0
			7031.8	0					7031.8	0
			7031.9	0					7031.9	0
			7032	0					7032	0
			7032.1	0					7032.1	0
			7032.2	0					7032.2	0
			7032.3	0					7032.3	0
			7032.4	0					7032.4	0
			7032.5	0					7032.5	0
			7032.6	0					7032.6	0
			7032.7	0					7032.7	0
			7032.8	0					7032.8	0
			7032.9	0					7032.9	0
			7033	0					7033	0
			7033.1	0					7033.1	0
			7033.2	0					7033.2	0
			7033.3	0					7033.3	0
			7033.4	0					7033.4	0
			7033.5	0					7033.5	0
			7033.6	0					7033.6	0
			7033.7	0					7033.7	0
			7033.8	0					7033.8	0
			7033.9	0					7033.9	0
			7034	0					7034	0
			7034.1	0					7034.1	0
			7034.2	0					7034.2	0
			7034.3	0					7034.3	0
			7034.4	0					7034.4	0
			7034.5	0					7034.5	0
			7034.6	0					7034.6	0
			7034.7	0					7034.7	0
			7034.8	0					7034.8	0
			7034.9	0					7034.9	0
			7035	0					7035	0
			7035.1	0					7035.1	0
			7035.2	0					7035.2	0
			7035.3	0					7035.3	0
			7035.4	0					7035.4	0
			7035.5	0					7035.5	0
			7035.6	0					7035.6	0
			7035.7	0					7035.7	0
			7035.8	0					7035.8	0
			7035.9	0					7035.9	0
			7036	0					7036	0
			7036.1	0					7036.1	0
			7036.2	0					7036.2	0
			7036.3	0					7036.3	0
			7036.4	0					7036.4	0
			7036.5	0					7036.5	0
			7036.6	0					7036.6	0
			7036.7	0					7036.7	0
			7036.8	0					7036.8	0
			7036.9	0					7036.9	0
			7037	0					7037	0
			7037.1	0					7037.1	0
			7037.2	0					7037.2	0
			7037.3	0					7037.3	0
			7037.4	0					7037.4	0
			7037.5	0					7037.5	0
			7037.6	0					7037.6	0
			7037.7	0					7037.7	0
			7037.8	0					7037.8	0
			7037.9	0					7037.9	0
			7038	0					7038	0
			7038.1	0					7038.1	0
			7038.2	0					7038.2	0
			7038.3	0					7038.3	0
			7038.4	0					7038.4	0
			7038.5	0					7038.5	0
			7038.6	0					7038.6	0
			7038.7	0					7038.7	0
			7038.8	0					7038.8	0
			7038.9	0					7038.9	0
			7039	0					7039	0
			7039.1	0					7039.1	0
			7039.2	0					7039.2	0
			7039.3	0					7039.3	0
			7039.4	0					7039.4	0
			7039.5	0					7039.5	0
			7039.6	0					7039.6	0
			7039.7	0					7039.7	0
			7039.8	0					7039.8	0
			7039.9	0					7039.9	0
			7040	0					7040	0
			7040.1	0					7040.1	0
			7040.2	0					7040.2	0
			7040.3	0					7040.3	0
			7040.4	0					7040.4	0
			7040.5	0					7040.5	0
			7040.6	0					7040.6	0
			7040.7	0					7040.7	0
			7040.8	0					7040.8	0
			7040.9	0					7040.9	0
			7041	0					7041	0
			7041.1	0					7041.1	0
			7041.2	0					7041.2	0
			7041.3	0					7041.3	0
			7041.4	0					7041.4	0
			7041.5	0					7041.5	0
			7041.6	0					7041.6	0
			7041.7	0					7041.7	0
			7041.8	0					7041.8	0
			7041.9	0					7041.9	0
			7042	0					7042	0
			7042.1	0					7042.1	0
			7042.2	0					7042.2	0
			7042.3	0					7042.3	0
			7042.4	0					7042.4	0
			7042.5	0					7042.5	0
			7042.6	0					7042.6	0
			7042.7	0					7042.7	0
			7042.8	0					7042.8	0
			7042.9	0					7042.9	0
			7043	0					7043	0
			7043.1	0					7043.1	0
			7043.2	0					7043.2	0
			7043.3	0					7043.3	0
			7043.4	0					7043.4	0
			7043.5	0					7043.5	0
			7043.6	0					7043.6	0
			7043.7	0					7043.7	0
			7043.8	0					7043.8	0
			7043.9	0					7043.9	0
			7044	0					7044	0
			7044.1	0					7044.1	0
			7044.2	0					7044.2	0
			7044.3	0					7044.3	0
			7044.4	0					7044.4	0
			7044.5	0					7044.5	0
			7044.6	0					7044.6	0
			7044.7	0					7044.7	0
			7044.8	0					7044.8	0
			7044.9	0					7044.9	0
			7045	0					7045	0
			7045.1	0					7045.1	0
			7045.2	0					7045.2	0
			7045.3	0					7045.3	0
			7045.4	0					7045.4	0
			7045.5	0					7045.5	0
			7045.6	0					7045.6	0
			7045.7	0					7045.7	0
			7045.8	0					7045.8	0
			7045.9	0					7045.9	0
			7046	0					7046	0
			7046.1	0					7046.1	0
			7046.2	0					7046.2	0
			7046.3	0					7046.3	0
			7046.4	0					7046.4	0
			7046.5	0					7046.5	0
			7046.6	0					7046.6	0
			7046.7	0					7046.7	0
			7046.8	0					7046.8	0
			7046.9	0					7046.9	0
			7047	0					7047	0
			7047.1	0					7047.1	0
			7047.2	0					7047.2	0
			7047.3	0					7047.3	0
			7047.4	0					7047.4	0
			7047.5	0					7047.5	0
			7047.6	0					7047.6	0
			7047.7	0					7047.7	0
			7047.8	0					7047.8	0
			7047.9	0					7047.9	0
			7048	0					7048	0
			7048.1	0					7048.1	0
			7048.2	0					7048.2	0
			7048.3	0					7048.3	0
			7048.4	0					7048.4	0
			7048.5	0					7048.5	0
			7048.6	0					7048.6	0
			7048.7	0					7048.7	0
			7048.8	0					7048.8	0
			7048.9	0					7048.9	0
			7049	0					7049	0
			7049.1	0					7049.1	0
			7049.2	0					7049.2	0
			7049.3	0					7049.3	0
			7049.4	0					7049.4	0
			7049.5	0					7049.5	0
			7049.6	0					7049.6	0
			7049.7	0					7049.7	0
			7049.8	0					7049.8	0
			7049.9	0					7049.9	0
			7050	0					7050	0
			7050.1	0					7050.1	0
			7050.2	0					7050.2	0
			7050.3	0					7050.3	0
			7050.4	0					7050.4	0
			7050.5	0					7050.5	0
			7050.6	0					7050.6	0
			7050.7	0					7050.7	0
			7050.8	0					7050.8	0
			7050.9	0					7050.9	0
			7051	0					7051	0
			7051.1	0					7051.1	0
			7051.2	0					7051.2	0
			7051.3	0					7051.3	0
			7051.4	0					7051.4	0
			7051.5	0					7051.5	0
			7051.6	0					7051.6	0
			7051.7	0					7051.7	0
			7051.8	0					7051.8	0
			7051.9	0					7051.9	0
			7052	0					7052	0
			7052.1	0					7052.1	0
			7052.2	0					7052.2	0
			7052.3	0					7052.3	0
			7052.4	0					7052.4	0
			7052.5	0					7052.5	0
			7052.6	0					7052.6	0
			7052.7	0					7052.7	0
			7052.8	0					7052.8	0
			7052.9	0					7052.9	0
			7053	0					7053	0
			7053.1	0					7053.1	0
			7053.2	0					7053.2	0
			7053.3	0					7053.3	0
			7053.4	0					7053.4	0
			7053.5	0					7053.5	0
			7053.6	0					7053.6	0
			7053.7	0					7053.7	0
			7053.8	0					7053.8	0
			7053.9	0					7053.9	0
			7054	0					7054	0
			7054.1	0					7054.1	0
			7054.2	0					7054.2	0
			7054.3	0					7054.3	0
			7054.4	0					7054.4	0
			7054.5	0					7054.5	0
			7054.6	0					7054.6	0
			7054.7	0					7054.7	0
			7054.8	0					7054.8	0
			7054.9	0					7054.9	0
			7055	0					7055	0
			7055.1	0					7055.1	0
			7055.2	0					7055.2	0
			7055.3	0					7055.3	0
			7055.4	0					7055.4	0
			7055.5	0					7055.5	0
			7055.6	0					7055.6	0
			7055.7	0					7055.7	0
			7055.8	0					7055.8	0
			7055.9	0					7055.9	0
			7056	0					7056	0
			7056.1	0					7056.1	0
			7056.2	0					7056.2	0
			7056.3	0					7056.3	0
			7056.4	0					7056.4	0
			7056.5	0					7056.5	0
			7056.6	0					7056.6	0
			7056.7	0					7056.7	0
			7056.8	0					7056.8	0
			7056.9	0					7056.9	0
			7057	0					7057	0
			7057.1	0					7057.1	0
			7057.2	0					7057.2	0
			7057.3	0					7057.3	0
			7057.4	0					7057.4	0
			7057.5	0					7057.5	0
			7057.6	0					7057.6	0
			7057.7	0					7057.7	0
			7057.8	0					7057.8	0
			7057.9	0					7057.9	0
			7058	0					7058	0
			7058.1	0					7058.1	0
			7058.2	0					7058.2	0
			7058.3	0					7058.3	0
			7058.4	0					7058.4	0
			7058.5	0					7058.5	0
			7058.6	0					7058.6	0
			7058.7	0					7058.7	0
			7058.8	0					7058.8	0
			7058.9	0					7058.9	0
			7059	0					7059	0
			7059.1	0					7059.1	0
			7059.2	0					7059.2	0
			7059.3	0					7059.3	0
			7059.4	0					7059.4	0
			7059.5	0					7059.5	0
			7059.6	0					7059.6	0
			7059.7	0					7059.7	0
			7059.8	0					7059.8	0
			7059.9	0					7059.9	0
			7060	0					7060	0
			7060.1	0					7060.1	0
			7060.2	0					7060.2	0
			7060.3	0					7060.3	0
			7060.4	0					7060.4	0
			7060.5	0					7060.5	0
			7060.6	0					7060.6	0
			7060.7	0					7060.7	0
			7060.8	0					7060.8	0
			7060.9	0					7060.9	0
			7061	0					7061	0
			7061.1	0					7061.1	0
			7061.2	0					7061.2	0
			7061.3	0					7061.3	0
			7061.4	0					7061.4	0
			7061.5	0					7061.5	0
			7061.6	0					7061.6	0
			7061.7	0					7061.7	0
			7061.8	0					7061.8	0
			7061.9	0					7061.9	0
			7062	0					7062	0
			7062.1	0					7062.1	0
			7062.2	0					7062.2	0
			7062.3	0					7062.3	0
			7062.4	0					7062.4	0
			7062.5	0					7062.5	0
			7062.6	0					7062.6	0
			7062.7	0					7062.7	0
			7062.8	0					7062.8	0
			7062.9	0					7062.9	0
			7063	0					7063	0
			7063.1	0					7063.1	0
			7063.2	0					7063.2	0
			7063.3	0					7063.3	0
			7063.4	0					7063.4	0
			7063.5	0					7063.5	0
			7063.6	0					7063.6	0
			7063.7	0					7063.7	0
			7063.8	0					7063.8	0
			7063.9	0					7063.9	0
			7064	0					7064	0
			7064.1	0					7064.1	0
			7064.2	0					7064.2	0
			7064.3	0					7064.3	0
			7064.4	0					7064.4	0
			7064.5	0					7064.5	0
			7064.6	0					7064.6	0
			7064.7	0					7064.7	0
			7064.8	0					7064.8	0
			7064.9	0					7064.9	0
			7065	0					7065	0
			7065.1	0					7065.1	0
			7065.2	0					7065.2	0
			7065.3	0					7065.3	0
			7065.4	0					7065.4	0
			7065.5	0					7065.5	0
			7065.6	0					7065.6	0
			7065.7	0					7065.7	0
			7065.8	0					7065.8	0
			7065.9	0					7065.9	0
			7066	0					7066	0
			7066.1	0					7066.1	0
			7066.2	0					7066.2	0
			7066.3	0					7066.3	0
			7066.4	0					7066.4	0
			7066.5	0					7066.5	0
			7066.6	0					7066.6	0
			7066.7	0					7066.7	0
			7066.8	0					7066.8	0
			7066.9	0					7066.9	0
			7067	0					7067	0
			7067.1	0					7067.1	0
			7067.2	0					7067.2	0
			7067.3	0					7067.3	0
			7067.4	0					7067.4	0
			7067.5	0					7067.5	0
			7067.6	0					7067.6	0
			7067.7	0					7067.7	0
			7067.8	0					7067.8	0
			7067.9	0					7067.9	0
			7068	0					7068	0
			7068.1	0					7068.1	0
			7068.2	0					7068.2	0
			7068.3	0					7068.3	0
			7068.4	0					7068.4	0
			7068.5	0					7068.5	0
			7068.6	0					7068.6	0
			7068.7	0					7068.7	0
			7068.8	0					7068.8	0
			7068.9	0					7068.9	0
			7069	0					7069	0
			7069.1	0					7069.1	0
			7069.2	0					7069.2	0
			7069.3	0					7069.3	0
			7069.4	0					7069.4	0
			7069.5	0					7069.5	0
			7069.6	0					7069.6	0
			7069.7	0					7069.7	0
			7069.8	0					7069.8	0
			7069.9	0					7069.9	0
			7070	0					7070	0
			7070.1	0					7070.1	0
			7070.2	0					7070.2	0
			7070.3	0					7070.3	0
			7070.4	0					7070.4	0
			7070.5	0					7070.5	0
			7070.6	0					7070.6	0
			7070.7	0					7070.7	0
			7070.8	0					7070.8	0
			7070.9	0					7070.9	0
			7071	0					7071	0
			7071.1	0					7071.1	0
			7071.2	0					7071.2	0
			7071.3	0					7071.3	0
			7071.4	0					7071.4	0
			7071.5	0					7071.5	0
			7071.6	0					7071.6	0
			7071.7	0					7071.7	0
			7071.8	0					7071.8	0
			7071.9	0					7071.9	0
			7072	0					7072	0
			7072.1	0					7072.1	0
			7072.2	0					7072.2	0
			7072.3	0					7072.3	0
			7072.4	0					7072.4	0
			7072.5	0					7072.5	0
			7072.6	0					7072.6	0
			7072.7	0					7072.7	0
			7072.8	0					7072.8	0
			7072.9	0					7072.9	0
			7073	0					7073	0
			7073.1	0					7073.1	0
			7073.2	0					7073.2	0
			7073.3	0					7073.3	0
			7073.4	0					7073.4	0
			7073.5	0					7073.5	0
			7073.6	0					7073.6	0
			7073.7	0					7073.7	0
			7073.8	0					7073.8	0
			7073.9	0					7073.9	0
			7074	0					7074	0
			7074.1	0					7074.1	0
			7074.2	0					7074.2	0
			7074.3	0					7074.3	0
			7074.4	0					7074.4	0
			7074.5	0					7074.5	0
			7074.6	0					7074.6	0
			7074.7	0					7074.7	0
			7074.8	0					7074.8	0
			7074.9	0					7074.9	0
			7075	0					7075	0
			7075.1	0					7075.1	0
			7075.2	0					7075.2	0
			7075.3	0					7075.3	0
			7075.4	0					7075.4	0
			7075.5	0					7075.5	0
			7075.6	0					7075.6	0
			7075.7	0					7075.7	0
			7075.8	0					7075.8	0
			7075.9	0					7075.9	0
			7076	0					7076	0
			7076.1	0					7076.1	0
			7076.2	0					7076.2	0
			7076.3	0					7076.3	0
			7076.4	0					7076.4	0
			7076.5	0					7076.5	0
			7076.6	0					7076.6	0
			7076.7	0					7076.7	0
			7076.8	0					7076.8	0
			7076.9	0					7076.9	0
			7077	0					7077	0
			7077.1	0					7077.1	0
			7077.2	0					7077.2	0
			7077.3	0					7077.3	0
			7077.4	0					7077.4	0
			7077.5	0					7077.5	0
			7077.6	0					7077.6	0
			7077.7	0					7077.7	0
			7077.8	0					7077.8	0
			7077.9	0					7077.9	0
			7078	0					7078	0
			7078.1	0					7078.1	0
			7078.2	0					7078.2	0
			7078.3	0					7078.3	0
			7078.4	0					7078.4	0
			7078.5	0					7078.5	0
			7078.6	0					7078.6	0
			7078.7	0					7078.7	0
			7078.8	0					7078.8	0
			7078.9	0					7078.9	0
			7079	0					7079	0
			7079.1	0					7079.1	0
			7079.2	0					7079.2	0
			7079.3	0					7079.3	0
			7079.4	0					7079.4	0
			7079.5	0					7079.5	0
			7079.6	0					7079.6	0
			7079.7	0					7079.7	0
			7079.8	0					7079.8	0
			7079.9	0					7079.9	0
			7080	0					7080	0
			7080.1	0					7080.1	0
			7080.2	0					7080.2	0
			7080.3	0					7080.3	0
			7080.4	0					7080.4	0
			7080.5	0					7080.5	0
			7080.6	0					7080.6	0
			7080.7	0					7080.7	0
			7080.8	0					7080.8	0
			7080.9	0					7080.9	0
			7081	0					7081	0
			7081.1	0					7081.1	0
			7081.2	0					7081.2	0
			7081.3	0					7081.3	0
			7081.4	0					7081.4	0
			7081.5	0					7081.5	0
			7081.6	0					7081.6	0
			7081.7	0					7081.7	0
			7081.8	0					7081.8	0
			7081.9	0					7081.9	0
			7082	0					7082	0
			7082.1	0					7082.1	0
			7082.2	0					7082.2	0
			7082.3	0					7082.3	0
			7082.4	0					7082.4	0
			7082.5	0					7082.5	0
			7082.6	0					7082.6	0
			7082.7	0					7082.7	0
			7082.8	0					7082.8	0
			7082.9	0					7082.9	0
			7083	0					7083	0
			7083.1	0					7083.1	0
			7083.2	0					7083.2	0
			7083.3	0					7083.3	0
			7083.4	0					7083.4	0
			7083.5	0					7083.5	0
			7083.6	0					7083.6	0
			7083.7	0					7083.7	0
			7083.8	0					7083.8	0
			7083.9	0					7083.9	0
			7084	0					7084	0
			7084.1	0					7084.1	0
			7084.2	0					7084.2	0
			7084.3	0					7084.3	0
			7084.4	0					7084.4	0
			7084.5	0					7084.5	0
			7084.6	0					7084.6	0
			7084.7	0					7084.7	0
			7084.8	0					7084.8	0
			7084.9	0					7084.9	0
			7085	0					7085	0
			7085.1	0					7085.1	0
			7085.2	0					7085.2	0
			7085.3	0					7085.3	0
			7085.4	0					7085.4	0
			7085.5	0					7085.5	0
			7085.6	0					7085.6	0
			7085.7	0					7085.7	0
			7085.8	0					7085.8	0
			7085.9	0					7085.9	0
			7086	0					7086	0
			7086.1	0					7086.1	0
			7086.2	0					7086.2	0
			7086.3	0					7086.3	0
			7086.4	0					7086.4	0
			7086.5	0					7086.5	0
			7086.6	0					7086.6	0
			7086.7	0					7086.7	0
			7086.8	0					7086.8	0
			7086.9	0					7086.9	0
			7087	0					7087	0
			7087.1	0					7087.1	0
			7087.2	0					7087.2	0
			7087.3	0					7087.3	0
			7087.4	0					7087.4	0
			7087.5	0					7087.5	0
			7087.6	0					7087.6	0
			7087.7	0					7087.7	0
			7087.8	0					7087.8	0
			7087.9	0					7087.9	0
			7088	0					7088	0
			7088.1	0					7088.1	0
			7088.2	0					7088.2	0
			7088.3	0					7088.3	0
			7088.4	0					7088.4	0
			7088.5	0					7088.5	0
			7088.6	0					7088.6	0
			7088.7	0					7088.7	0
			7088.8	0					7088.8	0
			7088.9	0					7088.9	0
			7089	0					7089	0
			7089.1	0					7089.1	0
			7089.2	0					7089.2	0
			7089.3	0					7089.3	0
			7089.4	0					7089.4	0
			7089.5	0					7089.5	0
			7089.6	0					7089.6	0
			7089.7	0					7089.7	0
			7089.8	0					7089.8	0
			7089.9	0					7089.9	0
			7090	0					7090	0
			7090.1	0					7090.1	0
			7090.2	0					7090.2	0
			7090.3	0					7090.3	0
			7090.4	0					7090.4	0
			7090.5	0					7090.5	0
			7090.6	0					7090.6	0
			7090.7	0					7090.7	0
			7090.8	0					7090.8	0
			7090.9	0					7090.9	0
			7091	0					7091	0
			7091.1	0					7091.1	0
			7091.2	0					7091.2	0
			7091.3	0					7091.3	0
			7091.4	0					7091.4	0
			7091.5	0					7091.5	0
			7091.6	0					7091.6	0
			7091.7	0					7091.7	0
			7091.8	0					7091.8	0
			7091.9	0					7091.9	0
			7092	0					7092	0
			7092.1	0					7092.1	0
			7092.2	0					7092.2	0
			7092.3	0					7092.3	0
			7092.4	0					7092.4	0
			7092.5	0					7092.5	0
			7092.6	0					7092.6	0
			7092.7	0					7092.7	0
			7092.8	0					7092.8	0
			7092.9	0					7092.9	0
			7093	0					7093	0
			7093.1	0					7093.1	0
			7093.2	0					7093.2	0
			7093.3	0					7093.3	0
			7093.4	0					7093.4	0
			7093.5	0					7093.5	0
			7093.6	0					7093.6	0
			7093.7	0					7093.7	0
			7093.8	0					7093.8	0
			7093.9	0					7093.9	0
			7094	0					7094	0
			7094.1	0					7094.1	0
			7094.2	0					7094.2	0
			7094.3	0					7094.3	0
			7094.4	0					7094.4	0
			7094.5	0					7094.5	0
			7094.6	0					7094.6	0
			7094.7	0					7094.7	0
			7094.8	0					7094.8	0
			7094.9	0					7094.9	0
			7095	0					7095	0
			7095.1	0					7095.1	0
			7095.2	0					7095.2	0
			7095.3	0					7095.3	0
			7095.4	0					7095.4	0
			7095.5	0					7095.5	0
			7095.6	0					7095.6	0
			7095.7	0					7095.7	0
			7095.8	0					7095.8	0
			7095.9	0					7095.9	0
			7096	0					7096	0
			7096.1	0					7096.1	0
			7096.2	0					7096.2	0
			7096.3	0					7096.3	0
			7096.4	0					7096.4	0
			7096.5	0					7096.5	0
			7096.6	0					7096.6	0
			7096.7	0					7096.7	0
			7096.8	0					7096.8	0
			7096.9	0					7096.9	0
			7097	0					7097	0
			7097.1	0					7097.1	0
			7097.2	0					7097.2	0
			7097.3	0					7097.3	0
			7097.4	0					7097.4	0
			7097.5	0					7097.5	0
			7097.6	0					7097.6	0
			7097.7	0					7097.7	0
			7097.8	0					7097.8	0
			7097.9	0					7097.9	0
			7098	0					7098	0
			7098.1	0					7098.1	0
			7098.2	0					7098.2	0
			7098.3	0					7098.3	0
			7098.4	0					7098.4	0
			7098.5	0					7098.5	0
			7098.6	0					7098.6	0
			7098.7	0					7098.7	0
			7098.8	0					7098.8	0
			7098.9	0					7098.9	0
			7099	0					7099	0
			7099.1	0					7099.1	0
			7099.2	0					7099.2	0
			7099.3	0					7099.3	0
			7099.4	0					7099.4	0
			7099.5	0					7099.5	0
			7099.6	0					7099.6	0
			7099.7	0					7099.7	0
			7099.8	0					7099.8	0
			7099.9	0					7099.9	0
			7100	0					7100	0
			7100.1	0					7100.1	0
			7100.2	0					7100.2	0
			7100.3	0					7100.3	0
			7100.4	0					7100.4	0
			7100.5	0					7100.5	0
			7100.6	0					7100.6	0
			7100.7	0					7100.7	0
			7100.8	0					7100.8	0
			7100.9	0					7100.9	0
			7101	0					7101	0
			7101.1	0					7101.1	0
			7101.2	0					7101.2	0
			7101.3	0					7101.3	0
			7101.4	0					7101.4	0
			7101.5	0					7101.5	0
			7101.6	0					7101.6	0
			7101.7	0					7101.7	0
			7101.8	0					7101.8	0
			7101.9	0					7101.9	0
			7102	0					7102	0
			7102.1	0					7102.1	0
			7102.2	0					7102.2	0
			7102.3	0					7102.3	0
			7102.4	0					7102.4	0
			7102.5	0					7102.5	0
			7102.6	0					7102.6	0
			7102.7	0					7102.7	0
			7102.8	0					7102.8	0
			7102.9	0					7102.9	0
			7103	0					7103	0
			7103.1	0					7103.1	0
			7103.2	0					7103.2	0
			7103.3	0					7103.3	0
			7103.4	0					7103.4	0
			7103.5	0					7103.5	0
			7103.6	0					7103.6	0
			7103.7	0					7103.7	0
			7103.8	0					7103.8	0
			7103.9	0					7103.9	0
			7104	0					7104	0
			7104.1	0					7104.1	0
			7104.2	0					7104.2	0
			7104.3	0					7104.3	0
			7104.4	0					7104.4	0
			7104.5	0					7104.5	0
			7104.6	0					7104.6	0
			7104.7	0					7104.7	0
			7104.8	0					7104.8	0
			7104.9	0					7104.9	0
			7105	0					7105	0
			7105.1	0					7105.1	0
			7105.2	0					7105.2	0
			7105.3	0					7105.3	0
			7105.4	0					7105.4	0
			7105.5	0					7105.5	0
			7105.6	0					7105.6	0
			7105.7	0					7105.7	0
			7105.8	0					7105.8	0
			7105.9	0					7105.9	0
			7106	0					7106	0
			7106.1	0					7106.1	0
			7106.2	0					7106.2	0
			7106.3	0					7106.3	0
			7106.4	0					7106.4	0
			7106.5	0					7106.5	0
			7106.6	0					7106.6	0
			7106.7	0					7106.7	0
			7106.8	0					7106.8	0
			7106.9	0					7106.9	0
			7107	0					7107	0
			7107.1	0					7107.1	0
			7107.2	0					7107.2	0
			7107.3	0					7107.3	0
			7107.4	0					7107.4	0
			7107.5	0					7107.5	0
			7107.6	0					7107.6	0
			7107.7	0					7107.7	0
			7107.8	0					7107.8	0
			7107.9	0					7107.9	0
			7108	0					7108	0
			7108.1	0					7108.1	0
			7108.2	0					7108.2	0
			7108.3	0					7108.3	0
			7108.4	0					7108.4	0
			7108.5	0					7108.5	0
			7108.6	0					7108.6	0
			7108.7	0					7108.7	0
			7108.8	0					7108.8	0
			7108.9	0					7108.9	0
			7109	0					7109	0
			7109.1	0					7109.1	0
			7109.2	0					7109.2	0
			7109.3	0					7109.3	0
			7109.4	0					7109.4	0
			7109.5	0					7109.5	0
			7109.6	0					7109.6	0
			7109.7	0					7109.7	0
			7109.8	0					7109.8	0
			7109.9	0					7109.9	0
			7110	0					7110	0
			7110.1	0					7110.1	0
			7110.2	0					7110.2	0
			7110.3	0					7110.3	0
			7110.4	0					7110.4	0
			7110.5	0					7110.5	0
			7110.6	0					7110.6	0
			7110.7	0					7110.7	0
			7110.8	0					7110.8	0
			7110.9	0					7110.9	0
			7111	0					7111	0
			7111.1	0					7111.1	0
			7111.2	0					7111.2	0
			7111.3	0					7111.3	0
			7111.4	0					7111.4	0
			7111.5	0					7111.5	0
			7111.6	0					7111.6	0
			7111.7	0					7111.7	0
			7111.8	0					7111.8	0
			7111.9	0					7111.9	0
			7112	0					7112	0
			7112.1	0					7112.1	0
			7112.2	0					7112.2	0
			7112.3	0					7112.3	0
			7112.4	0					7112.4	0
			7112.5	0					7112.5	0
			7112.6	0					7112.6	0
			7112.7	0					7112.7	0
			7112.8	0					7112.8	0
			7112.9	0					7112.9	0
			7113	0					7113	0
			7113.1	0					7113.1	0
			7113.2	0					7113.2	0
			7113.3	0					7113.3	0
			7113.4	0					7113.4	0
			7113.5	0					7113.5	0
			7113.6	0					7113.6	0
			7113.7	0					7113.7	0
			7113.8	0					7113.8	0
			7113.9	0					7113.9	0
			7114	0					7114	0
			7114.1	0					7114.1	0
			7114.2	0					7114.2	0
			7114.3	0					7114.3	0
			7114.4	0					7114.4	0
			7114.5	0					7114.5	0
			7114.6	0					7114.6	0
			7114.7	0					7114.7	0
			7114.8	0					7114.8	0
			7114.9	0					7114.9	0
			7115	0					7115	0
			7115.1	0					7115.1	0
			7115.2	0					7115.2	0
			7115.3	0					7115.3	0
			7115.4	0					7115.4	0
			7115.5	0					7115.5	0
			7115.6	0					7115.6	0
			7115.7	0					7115.7	0
			7115.8	0					7115.8	0
			7115.9	0					7115.9	0
			7116	0					7116	0
			7116.1	0					7116.1	0
			7116.2	0					7116.2	0
			7116.3	0					7116.3	0
			7116.4	0					7116.4	0
			7116.5	0					7116.5	0
			7116.6	0					7116.6	0
			7116.7	0					7116.7	0
			7116.8	0					7116.8	0
			7116.9	0					7116.9	0
			7117	0					7117	0
			7117.1	0					7117.1	0
			7117.2	0					7117.2	0
			7117.3	0					7117.3	0
			7117.4	0					7117.4	0
			7117.5	0					7117.5	0
			7117.6	0					7117.6	0
			7117.7	0					7117.7	0
			7117.8	0					7117.8	0
			7117.9	0					7117.9	0
			7118	0					7118	0
			7118.1	0					7118.1	0
			7118.2	0					7118.2	0
			7118.3	0					7118.3	0
			7118.4	0					7118.4	0
			7118.5	0					7118.5	0
			7118.6	0					7118.6	0
			7118.7	0					7118.7	0
			7118.8	0					7118.8	0
			7118.9	0					7118.9	0
			7119	0					7119	0
			7119.1	0					7119.1	0
			7119.2	0					7119.2	0
			7119.3	0					7119.3	0
			7119.4	0					7119.4	0
			7119.5	0					7119.5	0
			7119.6	0					7119.6	0
			7119.7	0					7119.7	0
			7119.8	0					7119.8	0
			7119.9	0					7119.9	0
			7120	0					7120	0
			7120.1	0					7120.1	0
			7120.2	0					7120.2	0
			7120.3	0					7120.3	0
			7120.4	0					7120.4	0
			7120.5	0					7120.5	0
			7120.6	0					7120.6	0
			7120.7	0					7120.7	0
			7120.8	0					7120.8	0
			7120.9	0					7120.9	0
			7121	0					7121	0
			7121.1	0					7121.1	0
			7121.2	0					7121.2	0
			7121.3	0					7121.3	0
			7121.4	0					7121.4	0
			7121.5	0					7121.5	0
			7121.6	0					7121.6	0
			7121.7	0					7121.7	0
			7121.8	0					7121.8	0
			7121.9	0					7121.9	0
			7122	0					7122	0
			7122.1	0					7122.1	0
			7122.2	0					7122.2	0
			7122.3	0					7122.3	0
			7122.4	0					7122.4	0
			7122.5	0					7122.5	0
			7122.6	0					7122.6	0
			7122.7	0					7122.7	0
			7122.8	0					7122.8	0
			7122.9	0					7122.9	0
			7123	0					7123	0
			7123.1	0					7123.1	0
			7123.2	0					7123.2	0
			7123.3	0					7123.3	0
			7123.4	0					7123.4	0
			7123.5	0					7123.5	0
			7123.6	0					7123.6	0
			7123.7	0					7123.7	0
			7123.8	0					7123.8	0
			7123.9	0					7123.9	0
			7124	0					7124	0
			7124.1	0					7124.1	0
			7124.2	0					7124.2	0
			7124.3	0					7124.3	0
			7124.4	0					7124.4	0
			7124.5	0					7124.5	0
			7124.6	0					7124.6	0
			7124.7	0					7124.7	0
			7124.8	0					7124.8	0
			7124.9	0					7124.9	0
			7125	0					7125	0
			7125.1	0					7125.1	0
			7125.2	0					7125.2	0
			7125.3	0					7125.3	0
			7125.4	0					7125.4	0
			7125.5	0					7125.5	0
			7125.6	0					7125.6	0
			7125.7	0					7125.7	0
			7125.8	0					7125.8	0
			7125.9	0					7125.9	0
			7126	0					7126	0
			7126.1	0					7126.1	0
			7126.2	0					7126.2	0
			7126.3	0					7126.3	0
			7126.4	0					7126.4	0
			7126.5	0					7126.5	0
			7126.6	0					7126.6	0
			7126.7	0					7126.7	0
			7126.8	0					7126.8	0
			7126.9	0					7126.9	0
			7127	0					7127	0
			7127.1	0					7127.1	0
			7127.2	0					7127.2	0
			7127.3	0					7127.3	0
			7127.4	0					7127.4	0
			7127.5	0					7127.5	0
			7127.6	0					7127.6	0
			7127.7	0					7127.7	0
			7127.8	0					7127.8	0
			7127.9	0					7127.9	0
			7128	0					7128	0
			7128.1	0					7128.1	0
			7128.2	0					7128.2	0
			7128.3	0					7128.3	0
			7128.4	0					7128.4	0
			7128.5	0					7128.5	0
			7128.6	0					7128.6	0
			7128.7	0					7128.7	0
			7128.8	0					7128.8	0
			7128.9	0					7128.9	0
			7129	0					7129	0
			7129.1	0					7129.1	0
			7129.2	0					7129.2	0
			7129.3	0					7129.3	0
			7129.4	0					7129.4	0
			7129.5	0					7129.5	0
			7129.6	0					7129.6	0
			7129.7	0					7129.7	0
			7129.8	0					7129.8	0
			7129.9	0					7129.9	0
			7130	0					7130	0
			7130.1	0					7130.1	0
			7130.2	0					7130.2	0
			7130.3	0					7130.3	0
			7130.4	0					7130.4	0
			7130.5	0					7130.5	0
			7130.6	0					7130.6	0
			7130.7	0					7130.7	0
			7130.8	0					7130.8	0
			7130.9	0					7130.9	0
			7131	0					7131	0
			7131.1	0					7131.1	0
			7131.2	0					7131.2	0
			7131.3	0					7131.3	0
			7131.4	0					7131.4	0
			7131.5	0					7131.5	0
			7131.6	0					7131.6	0
			7131.7	0					7131.7	0
			7131.8	0					7131.8	0
			7131.9	0					7131.9	0
			7132	0					7132	0
			7132.1	0					7132.1	0
			7132.2	0					7132.2	0
			7132.3	0					7132.3	0
			7132.4	0					7132.4	0
			7132.5	0					7132.5	0
			7132.6	0					7132.6	0
			7132.7	0					7132.7	0
			7132.8	0					7132.8	0
			7132.9	0					7132.9	0
			7133	0					7133	0
			7133.1	0					7133.1	0
			7133.2	0					7133.2	0
			7133.3	0					7133.3	0
			7133.4	0					7133.4	0
			7133.5	0					7133.5	0
			7133.6	0					7133.6	0
			7133.7	0					7133.7	0
			7133.8	0					7133.8	0
			7133.9	0					7133.9	0
			7134	0					7134	0
			7134.1	0					7134.1	0
			7134.2	0					7134.2	0
			7134.3	0					7134.3	0
			7134.4	0					7134.4	0
			7134.5	0					7134.5	0
			7134.6	0					7134.6	0
			7134.7	0					7134.7	0
			7134.8	0					7134.8	0
			7134.9	0					7134.9	0
			7135	0					7135	0
			7135.1	0					7135.1	0
			7135.2	0					7135.2	0
			7135.3	0					7135.3	0
			7135.4	0					7135.4	0
			7135.5	0					7135.5	0
			7135.6	0					7135.6	0
			7135.7	0					7135.7	0
			7135.8	0					7135.8	0
			7135.9	0					7135.9	0
			7136	0					7136	0
			7136.1	0					7136.1	0
			7136.2	0					7136.2	0
			7136.3	0					7136.3	0
			7136.4	0					7136.4	0
			7136.5	0					7136.5	0
			7136.6	0					7136.6	0
			7136.7	0					7136.7	0
			7136.8	0					7136.8	0
			7136.9	0					7136.9	0
			7137	0					7137	0
			7137.1	0					7137.1	0
			7137.2	0					7137.2	0
			7137.3	0					7137.3	0
			7137.4	0					7137.4	0
			7137.5	0					7137.5	0
			7137.6	0					7137.6	0
			7137.7	0					7137.7	0
			7137.8	0					7137.8	0
			7137.9	0					7137.9	0
			7138	0					7138	0
			7138.1	0					7138.1	0
			7138.2	0					7138.2	0
			7138.3	0					7138.3	0
			7138.4	0					7138.4	0
			7138.5	0					7138.5	0
			7138.6	0					7138.6	0
			7138.7	0					7138.7	0
			7138.8	0					7138.8	0
			7138.9	0					7138.9	0
			7139	0					7139	0
			7139.1	0					7139.1	0
			7139.2	0					7139.2	0
			7139.3	0					7139.3	0
			7139.4	0					7139.4	0
			7139.5	0					7139.5	0
			7139.6	0					7139.6	0
			7139.7	0					7139.7	0
			7139.8	0					7139.8	0
			7139.9	0					7139.9	0
			7140	0					7140	0
			7140.1	0					7140.1	0
			7140.2	0					7140.2	0
			7140.3	0					7140.3	0
			7140.4	0					7140.4	0
			7140.5	0					7140.5	0
			7140.6	0					7140.6	0
			7140.7	0					7140.7	0
			7140.8	0					7140.8	0
			7140.9	0					7140.9	0
			7141	0					7141	0
			7141.1	0					7141.1	0
			7141.2	0					7141.2	0
			7141.3	0					7141.3	0
			7141.4	0					7141.4	0
			7141.5	0					7141.5	0
			7141.6	0					7141.6	0
			7141.7	0					7141.7	0
			7141.8	0					7141.8	0
			7141.9	0					7141.9	0
			7142	0					7142	0
			7142.1	0					7142.1	0
			7142.2	0					7142.2	0
			7142.3	0					7142.3	0
			7142.4	0					7142.4	0
			7142.5	0					7142.5	0
			7142.6	0					7142.6	0
			7142.7	0					7142.7	0
			7142.8	0					7142.8	0
			7142.9	0					7142.9	0
			7143	0					7143	0
			7143.1	0					7143.1	0
			7143.2	0					7143.2	0
			7143.3	0					7143.3	0
			7143.4	0					7143.4	0
			7143.5	0					7143.5	0
			7143.6	0					7143.6	0
			7143.7	0					7143.7	0
			7143.8	0					7143.8	0
			7143.9	0					7143.9	0
			7144	0					7144	0
			7144.1	0					7144.1	0
			7144.2	0					7144.2	0
			7144.3	0					7144.3	0
			7144.4	0					7144.4	0
			7144.5	0					7144.5	0
			7144.6	0					7144.6	0
			7144.7	0					7144.7	0
			7144.8	0					7144.8	0
			7144.9	0					7144.9	0
			7145	0					7145	0
			7145.1	0					7145.1	0
			7145.2	0					7145.2	0
			7145.3	0					7145.3	0
			7145.4	0					7145.4	0
			7145.5	0					7145.5	0
			7145.6	0					7145.6	0
			7145.7	0					7145.7	0
			7145.8	0					7145.8	0
			7145.9	0					7145.9	0
			7146	0					7146	0
			7146.1	0					7146.1	0
			7146.2	0					7146.2	0
			7146.3	0					7146.3	0
			7146.4	0					7146.4	0
			7146.5	0					7146.5	0
			7146.6	0					7146.6	0
			7146.7	0					7146.7	0
			7146.8	0					7146.8	0
			7146.9	0					7146.9	0
			7147	0					7147	0
			7147.1	0					7147.1	0
			7147.2	0					7147.2	0
			7147.3	0					7147.3	0
			7147.4	0					7147.4	0
			7147.5	0					7147.5	0
			7147.6	0					7147.6	0
			7147.7	0					7147.7	0
			7147.8	0					7147.8	0
			7147.9	0					7147.9	0
			7148	0					7148	0
			7148.1	0					7148.1	0
			7148.2	0					7148.2	0
			7148.3	0					7148.3	0
			7148.4	0					7148.4	0
			7148.5	0					7148.5	0
			7148.6	0					7148.6	0
			7148.7	0					7148.7	0
			7148.8	0					7148.8	0
			7148.9	0					7148.9	0
			7149	0					7149	0
			7149.1	0					7149.1	0
			7149.2	0					7149.2	0
			7149.3	0					7149.3	0
			7149.4	0					7149.4	0
			7149.5	0					7149.5	0
			7149.6	0					7149.6	0
			7149.7	0					7149.7	0
			7149.8	0					7149.8	0
			7149.9	0					7149.9	0
			7150	0					7150	0
			7150.1	0					7150.1	0
			7150.2	0					7150.2	0
			7150.3	0					7150.3	0
			7150.4	0					7150.4	0
			7150.5	0					7150.5	0
			7150.6	0					7150.6	0
			7150.7	0					7150.7	0
			7150.8	0					7150.8	0
			7150.9	0					7150.9	0
			7151	0					7151	0
			7151.1	0					7151.1	0
			7151.2	0					7151.2	0
			7151.3	0					7151.3	0
			7151.4	0					7151.4	0
			7151.5	0					7151.5	0
			7151.6	0					7151.6	0
			7151.7	0					7151.7	0
			7151.8	0					7151.8	0
			7151.9	0					7151.9	0
			7152	0					7152	0
			7152.1	0					7152.1	0
			7152.2	0					7152.2	0
			7152.3	0					7152.3	0
			7152.4	0					7152.4	0
			7152.5	0					7152.5	0
			7152.6	0					7152.6	0
			7152.7	0					7152.7	0
			7152.8	0					7152.8	0
			7152.9	0					7152.9	0
			7153	0					7153	0
			7153.1	0					7153.1	0
			7153.2	0					7153.2	0
			7153.3	0					7153.3	0
			7153.4	0					7153.4	0
			7153.5	0					7153.5	0
			7153.6	0					7153.6	0
			7153.7	0					7153.7	0
			7153.8	0					7153.8	0
			7153.9	0					7153.9	0
			7154	0					7154	0
			7154.1	0					7154.1	0
			7154.2	0					7154.2	0
			7154.3	0					7154.3	0
			7154.4	0					7154.4	0
			7154.5	0					7154.5	0
			7154.6	0					7154.6	0
			7154.7	0					7154.7	0
			7154.8	0					7154.8	0
			7154.9	0					7154.9	0
			7155	0					7155	0
			7155.1	0					7155.1	0
			7155.2	0					7155.2	0
			7155.3	0					7155.3	0
			7155.4	0					7155.4	0
			7155.5	0					7155.5	0
			7155.6	0					7155.6	0
			7155.7	0					7155.7	0
			7155.8	0					7155.8	0
			7155.9	0					7155.9	0
			7156	0					7156	0
			7156.1	0					7156.1	0
			7156.2	0					7156.2	0
			7156.3	0					7156.3	0
			7156.4	0					7156.4	0
			7156.5	0					7156.5	0
			7156.6	0					7156.6	0
			7156.7	0					7156.7	0
			7156.8	0					7156.8	0
			7156.9	0					7156.9	0
			7157	0					7157	0
			7157.1	0					7157.1	0
			7157.2	0					7157.2	0
			7157.3	0					7157.3	0
			7157.4	0					7157.4	0
			7157.5	0					7157.5	0
			7157.6	0					7157.6	0
			7157.7	0					7157.7	0
			7157.8	0					7157.8	0
			7157.9	0					7157.9	0
			7158	0					7158	0
			7158.1	0					7158.1	0
			7158.2	0					7158.2	0
			7158.3	0					7158.3	0
			7158.4	0					7158.4	0
			7158.5	0					7158.5	0
			7158.6	0					7158.6	0
			7158.7	0					7158.7	0
			7158.8	0					7158.8	0
			7158.9	0					7158.9	0
			7159	0					7159	0
			7159.1	0					7159.1	0
			7159.2	0					7159.2	0
			7159.3	0					7159.3	0
			7159.4	0					7159.4	0
			7159.5	0					7159.5	0
			7159.6	0					7159.6	0
			7159.7	0					7159.7	0
			7159.8	0					7159.8	0
			7159.9	0					7159.9	0
			7160	0					7160	0
			7160.1	0					7160.1	0
			7160.2	0					7160.2	0
			7160.3	0					7160.3	0
			7160.4	0					7160.4	0
			7160.5	0					7160.5	0
			7160.6	0					7160.6	0
			7160.7	0					7160.7	0
			7160.8	0					7160.8	0
			7160.9	0					7160.9	0
			7161	0					7161	0
			7161.1	0					7161.1	0
			7161.2	0					7161.2	0
			7161.3	0					7161.3	0
			7161.4	0					7161.4	0
			7161.5	0					7161.5	0
			7161.6	0					7161.6	0
			7161.7	0					7161.7	0
			7161.8	0					7161.8	0
			7161.9	0					7161.9	0
			7162	0					7162	0
			7162.1	0					7162.1	0
			7162.2	0					7162.2	0
			7162.3	0					7162.3	0
			7162.4	0					7162.4	0
			7162.5	0					7162.5	0
			7162.6	0					7162.6	0
			7162.7	0					7162.7	0
			7162.8	0					7162.8	0
			7162.9	0					7162.9	0
			7163	0					7163	0
			7163.1	0					7163.1	0
			7163.2	0					7163.2	0
			7163.3	0					7163.3	0
			7163.4	0					7163.4	0
			7163.5	0					7163.5	0
			7163.6	0					7163.6	0
			7163.7	0					7163.7	0
			7163.8	0					7163.8	0
			7163.9	0					7163.9	0
			7164	0					7164	0
			7164.1	0					7164.1	0
			7164.2	0					7164.2	0
			7164.3	0					7164.3	0
			7164.4	0					7164.4	0
			7164.5	0					7164.5	0
			7164.6	0					7164.6	0
			7164.7	0					7164.7	0
			7164.8	0					7164.8	0
			7164.9	0					7164.9	0
			7165	0					7165	0
			7165.1	0					7165.1	0
			7165.2	0					7165.2	0
			7165.3	0					7165.3	0
			7165.4	0					7165.4	0
			7165.5	0					7165.5	0
			7165.6	0					7165.6	0
			7165.7	0					7165.7	0
			7165.8	0					7165.8	0
			7165.9	0					7165.9	0
			7166	0					7166	0
			7166.1	0					7166.1	0
			7166.2	0					7166.2	0
			7166.3	0					7166.3	0
			7166.4	0					7166.4	0
			7166.5	0					7166.5	0
			7166.6	0					7166.6	0
			7166.7	0					7166.7	0
			7166.8	0					7166.8	0
			7166.9	0					7166.9	0
			7167	0					7167	0
			7167.1	0					7167.1	0
			7167.2	0					7167.2	0
			7167.3	0					7167.3	0
			7167.4	0					7167.4	0
			7167.5	0					7167.5	0
			7167.6	0					7167.6	0
			7167.7	0					7167.7	0
			7167.8	0					7167.8	0
			7167.9	0					7167.9	0
			7168	0					7168	0
			7168.1	0					7168.1	0
			7168.2	0					7168.2	0
			7168.3	0					7168.3	0
			7168.4	0					7168.4	0
			7168.5	0					7168.5	0
			7168.6	0					7168.6	0
			7168.7	0					7168.7	0
			7168.8	0					7168.8	0
			7168.9	0					7168.9	0
			7169	0					7169	0
			7169.1	0					7169.1	0
			7169.2	0					7169.2	0
			7169.3	0					7169.3	0
			7169.4	0					7169.4	0
			7169.5	0					7169.5	0
			7169.6	0					7169.6	0
			7169.7	0					7169.7	0
			7169.8	0					7169.8	0
			7169.9	0					7169.9	0
			7170	0					7170	0
			7170.1	0					7170.1	0
			7170.2	0					7170.2	0
			7170.3	0					7170.3	0
			7170.4	0					7170.4	0
			7170.5	0					7170.5	0
			7170.6	0					7170.6	0
			7170.7	0					7170.7	0
			7170.8	0					7170.8	0
			7170.9	0					7170.9	0
			7171	0					7171	0
			7171.1	0					7171.1	0
			7171.2	0					7171.2	0
			7171.3	0					7171.3	0
			7171.4	0					7171.4	0
			7171.5	0					7171.5	0
			7171.6	0					7171.6	0
			7171.7	0					7171.7	0
			7171.8	0					7171.8	0
			7171.9	0					7171.9	0
			7172	0					7172	0
			7172.1	0					7172.1	0
			7172.2	0					7172.2	0
			7172.3	0					7172.3	0
			7172.4	0					7172.4	0
			7172.5	0					7172.5	0
			7172.6	0					7172.6	0
			7172.7	0					7172.7	0
			7172.8	0					7172.8	0
			7172.9	0					7172.9	0
			7173	0					7173	0
			7173.1	0					7173.1	0
			7173.2	0					7173.2	0
			7173.3	0					7173.3	0
			7173.4	0					7173.4	0
			7173.5	0					7173.5	0
			7173.6	0					7173.6	0
			7173.7	0					7173.7	0
			7173.8	0					7173.8	0
			7173.9	0					7173.9	0
			7174	0					7174	0
			7174.1	0					7174.1	0
			7174.2	0					7174.2	0
			7174.3	0					7174.3	0
			7174.4	0					7174.4	0
			7174.5	0					7174.5	0
			7174.6	0					7174.6	0
			7174.7	0					7174.7	0
			7174.8	0					7174.8	0
			7174.9	0					7174.9	0
			7175	0					7175	0
			7175.1	0					7175.1	0
			7175.2	0					7175.2	0
			7175.3	0					7175.3	0
			7175.4	0					7175.4	0
			7175.5	0					7175.5	0
			7175.6	0					7175.6	0
			7175.7	0					7175.7	0
			7175.8	0					7175.8	0
			7175.9	0					7175.9	0
			7176	0					7176	0
			7176.1	0					7176.1	0
			7176.2	0					7176.2	0
			7176.3	0					7176.3	0
			7176.4	0					7176.4	0
			7176.5	0					7176.5	0
			7176.6	0					7176.6	0
			7176.7	0					7176.7	0
			7176.8	0					7176.8	0
			7176.9	0					7176.9	0
			7177	0					7177	0
			7177.1	0					7177.1	0
			7177.2	0					7177.2	0
			7177.3	0					7177.3	0
			7177.4	0					7177.4	0
			7177.5	0					7177.5	0
			7177.6	0					7177.6	0
			7177.7	0					7177.7	0
			7177.8	0					7177.8	0
			7177.9	0					7177.9	0
			7178	0					7178	0
			7178.1	0					7178.1	0
			7178.2	0					7178.2	0
			7178.3	0					7178.3	0
			7178.4	0					7178.4	0
			7178.5	0					7178.5	0
			7178.6	0					7178.6	0
			7178.7	0					7178.7	0
			7178.8	0					7178.8	0
			7178.9	0					7178.9	0
			7179	0					7179	0
			7179.1	0					7179.1	0
			7179.2	0					7179.2	0
			7179.3	0					7179.3	0
			7179.4	0					7179.4	0
			7179.5	0					7179.5	0
			7179.6	0					7179.6	0
			7179.7	0					7179.7	0
			7179.8	0					7179.8	0
			7179.9	0					7179.9	0
			7180	0					7180	0
			7180.1	0					7180.1	0
			7180.2	0					7180.2	0
			7180.3	0					7180.3	0
			7180.4	0					7180.4	0
			7180.5	0					7180.5	0
			7180.6	0					7180.6	0
			7180.7	0					7180.7	0
			7180.8	0					7180.8	0
			7180.9	0					7180.9	0
			7181	0					7181	0
			7181.1	0					7181.1	0
			7181.2	0					7181.2	0
			7181.3	0					7181.3	0
			7181.4	0					7181.4	0
			7181.5	0					7181.5	0
			7181.6	0					7181.6	0
			7181.7	0					7181.7	0
			7181.8	0					7181.8	0
			7181.9	0					7181.9	0
			7182	0					7182	0
			7182.1	0					7182.1	0
			7182.2	0					7182.2	0
			7182.3	0					7182.3	0
			7182.4	0					7182.4	0
			7182.5	0					7182.5	0
			7182.6	0					7182.6	0
			7182.7	0					7182.7	0
			7182.8	0					7182.8	0
			7182.9	0					7182.9	0
			7183	0					7183	0
			7183.1	0					7183.1	0
			7183.2	0					7183.2	0
			7183.3	0					7183.3	0
			7183.4	0					7183.4	0
			7183.5	0					7183.5	0
			7183.6	0					7183.6	0
			7183.7	0					7183.7	0
			7183.8	0					7183.8	0
			7183.9	0					7183.9	0
			7184	0					7184	0
			7184.1	0					7184.1	0
			7184.2	0					7184.2	0
			7184.3	0					7184.3	0
			7184.4	0					7184.4	0
			7184.5	0					7184.5	0
			7184.6	0					7184.6	0
			7184.7	0					7184.7	0
			7184.8	0					7184.8	0
			7184.9	0					7184.9	0
			7185	0					7185	0
			7185.1	0					7185.1	0
			7185.2	0					7185.2	0
			7185.3	0					7185.3	0
			7185.4	0					7185.4	0
			7185.5	0					7185.5	0
			7185.6	0					7185.6	0
			7185.7	0					7185.7	0
			7185.8	0					7185.8	0
			7185.9	0					7185.9	0
			7186	0					7186	0
			7186.1	0					7186.1	0
			7186.2	0					7186.2	0
			7186.3	0					7186.3	0
			7186.4	0					7186.4	0
			7186.5	0					7186.5	0
			7186.6	0					7186.6	0
			7186.7	0					7186.7	0
			7186.8	0					7186.8	0
			7186.9	0					7186.9	0
			7187	0					7187	0
			7187.1	0					7187.1	0
			7187.2	0					7187.2	0
			7187.3	0					7187.3	0
			7187.4	0					7187.4	0
			7187.5	0					7187.5	0
			7187.6	0					7187.6	0
			7187.7	0					7187.7	0
			7187.8	0					7187.8	0
			7187.9	0					7187.9	0
			7188	0					7188	0
			7188.1	0					7188.1	0
			7188.2	0					7188.2	0
			7188.3	0					7188.3	0
			7188.4	0					7188.4	0
			7188.5	0					7188.5	0
			7188.6	0					7188.6	0
			7188.7	0					7188.7	0
			7188.8	0					7188.8	0
			7188.9	0					7188.9	0
			7189	0					7189	0
			7189.1	0					7189.1	0
			7189.2	0					7189.2	0
			7189.3	0					7189.3	0
			7189.4	0					7189.4	0
			7189.5	0					7189.5	0
			7189.6	0					7189.6	0
			7189.7	0					7189.7	0
			7189.8	0					7189.8	0
			7189.9	0					7189.9	0
			7190	0					7190	0
			7190.1	0					7190.1	0
			7190.2	0					7190.2	0
			7190.3	0					7190.3	0
			7190.4	0					7190.4	0
			7190.5	0					7190.5	0
			7190.6	0					7190.6	0
			7190.7	0					7190.7	0
			7190.8	0					7190.8	0
			7190.9	0					7190.9	0
			7191	0					7191	0
			7191.1	0					7191.1	0
			7191.2	0					7191.2	0
			7191.3	0					7191.3	0
			7191.4	0					7191.4	0
			7191.5	0					7191.5	0
			7191.6	0					7191.6	0
			7191.7	0					7191.7	0
			7191.8	0					7191.8	0
			7191.9	0					7191.9	0
			7192	0					7192	0
			7192.1	0					7192.1	0
			7192.2	0					7192.2	0
			7192.3	0					7192.3	0
			7192.4	0					7192.4	0
			7192.5	0					7192.5	0
			7192.6	0					7192.6	0
			7192.7	0					7192.7	0
			7192.8	0					7192.8	0
			7192.9	0					7192.9	0
			7193	0					7193	0
			7193.1	0					7193.1	0
			7193.2	0					7193.2	0
			7193.3	0					7193.3	0
			7193.4	0					7193.4	0
			7193.5	0					7193.5	0
			7193.6	0					7193.6	0
			7193.7	0					7193.7	0
			7193.8	0					7193.8	0
			7193.9	0					7193.9	0
			7194	0					7194	0
			7194.1	0					7194.1	0
			7194.2	0					7194.2	0
			7194.3	0					7194.3	0
			7194.4	0					7194.4	0
			7194.5	0					7194.5	0
			7194.6	0					7194.6	0
			7194.7	0					7194.7	0
			7194.8	0					7194.8	0
			7194.9	0					7194.9	0
			7195	0					7195	0
			7195.1	0					7195.1	0
			7195.2	0					7195.2	0
			7195.3	0					7195.3	0
			7195.4	0					7195.4	0
			7195.5	0					7195.5	0
			7195.6	0					7195.6	0
			7195.7	0					7195.7	0
			7195.8	0					7195.8	0
			7195.9	0					7195.9	0
			7196	0					7196	0
			7196.1	0					7196.1	0
			7196.2	0					7196.2	0
			7196.3	0					7196.3	0
			7196.4	0					7196.4	0
			7196.5	0					7196.5	0
			7196.6	0					7196.6	0
			7196.7	0					7196.7	0
			7196.8	0					7196.8	0
			7196.9	0					7196.9	0
			7197	0					7197	0
			7197.1	0					7197.1	0
			7197.2	0					7197.2	0
			7197.3	0					7197.3	0
			7197.4	0					7197.4	0
			7197.5	0					7197.5	0
			7197.6	0					7197.6	0
			7197.7	0					7197.7	0
			7197.8	0					7197.8	0
			7197.9	0					7197.9	0
			7198	0					7198	0
			7198.1	0					7198.1	0
			7198.2	0					7198.2	0
			7198.3	0					7198.3	0
			7198.4	0					7198.4	0
			7198.5	0					7198.5	0
			7198.6	0					7198.6	0
			7198.7	0					7198.7	0
			7198.8	0					7198.8	0
			7198.9	0					7198.9	0
			7199	0					7199	0
			7199.1	0					7199.1	0
			7199.2	0					7199.2	0
			7199.3	0					7199.3	0
			7199.4	0					7199.4	0
			7199.5	0					7199.5	0
			7199.6	0					7199.6	0
			7199.7	0					7199.7	0
[truncated: 23,003 more rows]

## Sheet: Supp Fig 3c
m/z	Intensity	Intensity [%]
500.002	0	0
500.004	0	0
500.006	0	0
500.008	0	0
500.712	0	0
500.714	0	0
500.717	0	0
500.719	0	0
500.721	276.113	0.369024
500.723	1328.86	1.77601
500.725	1742.74	2.32917
500.727	1231.85	1.64636
500.729	256.916	0.343367
500.731	0	0
500.734	0	0
500.736	0	0
500.738	0	0
503.602	0	0
503.604	0	0
503.606	0	0
503.608	0	0
503.61	1035.94	1.38453
503.613	1778.31	2.3767
503.615	1896.82	2.5351
503.617	1409.03	1.88316
503.619	699.848	0.935345
503.621	0	0
503.623	0	0
503.625	0	0
503.627	0	0
503.963	0	0
503.965	0	0
503.967	0	0
503.969	0	0
503.971	408.823	0.54639
503.974	1840.38	2.45967
503.976	2854.73	3.81534
503.978	2697.36	3.60501
503.98	1471.86	1.96714
503.982	130.751	0.174748
503.984	0	0
503.986	0	0
503.988	0	0
503.991	0	0
506.088	0	0
506.09	0	0
506.092	0	0
506.094	0	0
506.096	1184.7	1.58335
506.099	1591.95	2.12763
506.101	1635.19	2.18543
506.103	1647.92	2.20244
506.105	1688.67	2.25691
506.107	1457.12	1.94743
506.109	1027.08	1.37269
506.112	0	0
506.114	0	0
506.116	0	0
506.118	0	0
507.64	0	0
507.642	0	0
507.645	0	0
507.647	0	0
507.649	1102.78	1.47386
507.651	1503.81	2.00984
507.653	1672.97	2.23592
507.655	1634.89	2.18502
507.658	1290.33	1.72452
507.66	656.128	0.876913
507.662	0	0
507.664	0	0
507.666	0	0
507.668	0	0
508.214	0	0
508.216	0	0
508.218	0	0
508.22	0	0
508.222	1083.24	1.44775
508.224	1223.16	1.63475
508.226	1275.72	1.705
508.229	1243.6	1.66207
508.231	968.527	1.29443
508.233	0	0
508.235	0	0
508.237	0	0
508.24	0	0
509.7	0	0
509.702	0	0
509.704	0	0
509.706	0	0
509.708	916.868	1.22539
509.711	1532.38	2.04801
509.713	1900.52	2.54004
509.715	1828.28	2.44349
509.717	1245.89	1.66512
509.719	397.402	0.531126
509.721	0	0
509.724	0	0
509.726	0	0
509.728	0	0
514.017	0	0
514.019	0	0
514.021	0	0
514.023	0	0
514.025	484.605	0.647672
514.028	1220.52	1.63122
514.03	1771.33	2.36737
514.032	2058.11	2.75065
514.034	1989.38	2.6588
514.036	1490.87	1.99254
514.039	645.851	0.863177
514.041	0	0
514.043	0	0
514.045	0	0
514.047	0	0
514.25	0	0
514.252	0	0
514.255	0	0
514.257	0	0
514.259	660.859	0.883236
514.261	1915.21	2.55967
514.263	2825.7	3.77654
514.265	2880.9	3.85031
514.268	2075.9	2.77443
514.27	890.225	1.18978
514.272	0	0
514.274	0	0
514.277	0	0
514.279	0	0
517.647	0	0
517.649	0	0
517.651	0	0
517.654	0	0
517.656	673.551	0.900199
517.658	1502.56	2.00817
517.66	1907.22	2.54899
517.662	1707.57	2.28215
517.665	993.733	1.32812
517.667	0	0
517.669	0	0
517.671	0	0
517.674	0	0
519.025	0	0
519.027	0	0
519.029	0	0
519.032	0	0
519.034	926.191	1.23785
519.036	1372.9	1.83487
519.038	1508.24	2.01576
519.04	1309.09	1.74959
519.043	836.456	1.11792
519.045	0	0
519.047	0	0
519.049	0	0
519.052	0	0
523.181	0	0
523.183	0	0
523.185	0	0
523.187	0	0
523.19	772.176	1.03201
523.192	1892.36	2.52914
523.194	2902.7	3.87944
523.196	3083.62	4.12125
523.199	2291.53	3.06262
523.201	1150.04	1.53703
523.203	0	0
523.206	0	0
523.208	0	0
523.21	0	0
527.096	0	0
527.098	0	0
527.101	0	0
527.103	0	0
527.105	939.373	1.25547
527.107	2521.86	3.37046
527.11	3847.53	5.1422
527.112	3963.75	5.29754
527.114	2697.14	3.60473
527.117	884.919	1.18269
527.119	0	0
527.121	0	0
527.123	0	0
527.126	0	0
528.239	0	0
528.241	0	0
528.243	0	0
528.246	0	0
528.248	779.154	1.04134
528.25	1309.15	1.74967
528.253	1675.24	2.23896
528.255	1658.34	2.21636
528.257	1275.65	1.70491
528.26	743.904	0.994226
528.262	0	0
528.264	0	0
528.266	0	0
528.269	0	0
528.668	0	0
528.67	0	0
528.673	0	0
528.675	0	0
528.677	969.025	1.2951
528.679	1487.35	1.98784
528.682	1741.29	2.32723
528.684	1516.3	2.02653
528.686	861.792	1.15178
528.689	0	0
528.691	0	0
528.693	0	0
528.696	0	0
530.238	0	0
530.24	0	0
530.242	0	0
530.245	0	0
530.247	1008.01	1.3472
530.249	1779.88	2.3788
530.252	2981.55	3.98483
530.254	4332.3	5.7901
530.256	5375.1	7.18381
530.259	5675.52	7.58531
530.261	4994.15	6.67466
530.263	3561.33	4.7597
530.266	2043.41	2.73101
530.268	1119.58	1.49632
530.27	0	0
530.273	0	0
530.275	0	0
530.277	0	0
533.939	0	0
533.941	0	0
533.944	0	0
533.946	0	0
533.948	303.764	0.40598
533.951	1232.95	1.64784
533.953	2052.43	2.74306
533.955	2156.91	2.8827
533.958	1413.86	1.88962
533.96	308.024	0.411673
533.962	0	0
533.965	0	0
533.967	0	0
533.969	0	0
534.459	0	0
534.462	0	0
534.464	0	0
534.466	0	0
534.469	700.322	0.935978
534.471	1384.43	1.85029
534.473	1781.09	2.38042
534.476	1600.67	2.1393
534.478	904.799	1.20926
534.48	0	0
534.483	0	0
534.485	0	0
534.487	0	0
536.013	0	0
536.015	0	0
536.018	0	0
536.02	0	0
536.022	778.325	1.04023
536.025	1338.93	1.78948
536.027	1567.22	2.09458
536.029	1518.66	2.02969
536.032	1289.85	1.72388
536.034	966.72	1.29202
536.036	0	0
536.039	0	0
536.041	0	0
536.043	0	0
536.376	0	0
536.379	0	0
536.381	0	0
536.384	0	0
536.386	1036.74	1.38559
536.388	1206.08	1.61191
536.391	1233.66	1.64878
536.393	1238.36	1.65507
536.395	1323.54	1.76891
536.398	1224.91	1.63709
536.4	811.18	1.08414
536.402	0	0
536.405	0	0
536.407	0	0
536.409	0	0
536.412	0	0
536.414	0	0
536.416	0	0
536.419	827.404	1.10582
536.421	1317.33	1.7606
536.423	1765.77	2.35994
536.426	2056.37	2.74834
536.428	2072.03	2.76925
536.431	1798.07	2.40312
536.433	1306.56	1.74621
536.435	663.441	0.886687
536.438	0	0
536.44	0	0
536.442	0	0
536.444	0	0
538.054	0	0
538.056	0	0
538.059	0	0
538.061	0	0
538.063	868.574	1.16085
538.066	1340.59	1.79169
538.068	1496.52	2.0001
538.07	1338.67	1.78913
538.073	914.49	1.22221
538.075	0	0
538.077	0	0
538.08	0	0
538.082	0	0
539.905	0	0
539.908	0	0
539.91	0	0
539.912	0	0
539.915	799.005	1.06787
539.917	1274.07	1.70279
539.919	1989.45	2.6589
539.922	2398.14	3.20511
539.924	2131.31	2.84849
539.927	1196.99	1.59977
539.929	0	0
539.931	0	0
539.934	0	0
539.936	0	0
540.223	0	0
540.225	0	0
540.228	0	0
540.23	0	0
540.232	165.856	0.221665
540.235	2114.03	2.82539
540.237	4256.16	5.68834
540.24	5284.84	7.06316
540.242	4525.43	6.04821
540.244	2551.06	3.40948
540.247	623.182	0.83288
540.249	0	0
540.251	0	0
540.254	0	0
540.256	0	0
540.263	0	0
540.266	0	0
540.268	0	0
540.27	0	0
540.273	511.42	0.683511
540.275	1252.25	1.67363
540.278	1706.91	2.28128
540.28	1528.05	2.04224
540.282	893.449	1.19409
540.285	0	0
540.287	0	0
540.289	0	0
540.292	0	0
540.619	0	0
540.622	0	0
540.624	0	0
540.626	0	0
540.629	762.499	1.01908
540.631	1413.16	1.88869
540.634	1833.81	2.45088
540.636	1451.59	1.94005
540.638	432.229	0.577673
540.641	0	0
540.643	0	0
540.645	0	0
540.648	0	0
541.528	0	0
541.53	0	0
541.533	0	0
541.535	0	0
541.537	562.306	0.75152
541.54	1322.97	1.76815
541.542	2121.07	2.8348
541.544	2413.5	3.22563
541.547	1881.12	2.51411
541.549	798.63	1.06737
541.552	0	0
541.554	0	0
541.556	0	0
541.559	0	0
542.166	0	0
542.169	0	0
542.171	0	0
542.174	0	0
542.176	791.244	1.05749
542.178	1527.44	2.04142
542.181	1843.81	2.46424
542.183	1686.94	2.25459
542.186	1242.3	1.66033
542.188	734.992	0.982314
542.19	0	0
542.193	0	0
542.195	0	0
542.197	0	0
542.957	0	0
542.959	0	0
542.962	0	0
542.964	0	0
542.966	897.894	1.20003
542.969	1266.96	1.69329
542.971	1607.54	2.14847
542.973	1841.93	2.46173
542.976	1771.06	2.36702
542.978	1384.63	1.85055
542.981	1099.83	1.46992
542.983	0	0
542.986	0	0
542.988	0	0
542.99	0	0
543.667	0	0
543.67	0	0
543.672	0	0
543.675	0	0
543.677	589.516	0.787886
543.679	1303.77	1.74248
543.682	1972.05	2.63564
543.684	2209.22	2.95261
543.687	1856.08	2.48064
543.689	1204.99	1.61047
543.691	704.226	0.941196
543.694	0	0
543.696	0	0
543.699	0	0
543.701	0	0
543.969	0	0
543.972	0	0
543.974	0	0
543.977	0	0
543.979	1058.58	1.41479
543.981	1625.07	2.1719
543.984	1922.69	2.56967
543.986	2039.1	2.72525
543.989	2007.78	2.68339
543.991	1788.2	2.38992
543.993	1331.02	1.7789
543.996	692.118	0.925013
543.998	0	0
544	0	0
544.003	0	0
544.005	0	0
544.303	0	0
544.305	0	0
544.308	0	0
544.31	0	0
544.312	562.073	0.751208
544.315	1295.41	1.73131
544.317	1720.27	2.29913
544.319	1318.82	1.76259
544.322	273.376	0.365366
544.324	0	0
544.327	0	0
544.329	0	0
544.332	0	0
544.502	0	0
544.504	0	0
544.507	0	0
544.509	0	0
544.511	991.923	1.3257
544.514	2003.04	2.67706
544.516	2216.18	2.96192
544.519	1463.95	1.95657
544.521	238.47	0.318715
544.524	0	0
544.526	0	0
544.528	0	0
544.531	0	0
545.266	0	0
545.269	0	0
545.271	0	0
545.273	0	0
545.276	1174.79	1.5701
545.278	1281.96	1.71334
545.281	1601.48	2.14038
545.283	1972.88	2.63674
545.285	2066.8	2.76227
545.288	1741.44	2.32743
545.29	1086.38	1.45194
545.293	0	0
545.295	0	0
545.297	0	0
545.3	0	0
545.627	0	0
545.63	0	0
545.632	0	0
545.634	0	0
545.637	532.127	0.711186
545.639	1507.69	2.01502
545.642	2715.54	3.62931
545.644	3725.31	4.97887
545.646	4486.1	5.99565
545.649	4910.44	6.56279
545.651	4576.62	6.11664
545.654	3245.42	4.33749
545.656	1438.52	1.92257
545.659	192.67	0.257502
545.661	0	0
545.663	0	0
545.666	0	0
545.668	0	0
545.895	0	0
545.897	0	0
545.899	0	0
545.902	0	0
545.904	720.025	0.962311
545.907	1722.13	2.30161
545.909	3234.25	4.32256
545.912	4171.28	5.5749
545.914	3933.38	5.25694
545.916	2716.47	3.63055
545.919	1134.38	1.5161
545.921	0	0
545.923	0	0
545.926	0	0
545.928	0	0
546.247	0	0
546.249	0	0
546.251	0	0
546.254	0	0
546.256	0	0
546.259	1294.86	1.73058
546.261	3501.72	4.68003
546.264	4705.39	6.28874
546.266	4142.88	5.53695
546.268	2226.98	2.97635
546.271	237.319	0.317175
546.273	0	0
546.275	0	0
546.278	0	0
546.28	0	0
546.889	0	0
546.891	0	0
546.894	0	0
546.896	0	0
546.899	383.487	0.512529
546.901	1470.49	1.96531
546.903	2073.44	2.77114
546.906	1692.38	2.26187
546.908	605.154	0.808786
546.911	0	0
546.913	0	0
546.915	0	0
546.918	0	0
546.928	0	0
546.93	0	0
546.932	0	0
546.935	0	0
546.937	715.71	0.956543
546.94	1549.6	2.07103
546.942	2048.34	2.7376
546.944	1955.9	2.61406
546.947	1320.98	1.76549
546.949	516.153	0.689837
546.952	0	0
546.954	0	0
546.957	0	0
546.959	0	0
547.699	0	0
547.702	0	0
547.704	0	0
547.707	0	0
547.709	819.266	1.09495
547.711	1353.33	1.80872
547.714	1590.97	2.12633
547.716	1363.12	1.8218
547.719	733.36	0.980133
547.721	0	0
547.723	0	0
547.726	0	0
547.728	0	0
548.613	0	0
548.616	0	0
548.618	0	0
548.621	0	0
548.623	626.951	0.837917
548.626	1430.89	1.91238
548.628	2151.26	2.87515
548.63	2481.82	3.31694
548.633	2371.44	3.16941
548.635	1956.14	2.61437
548.638	1356.37	1.81279
548.64	670.153	0.895658
548.643	0	0
548.645	0	0
548.647	0	0
548.65	0	0
548.696	0	0
548.698	0	0
548.701	0	0
548.703	0	0
548.706	71.2399	0.095212
548.708	1297.24	1.73375
548.711	2525.91	3.37586
548.713	2862.72	3.82601
548.715	1993.52	2.66434
548.718	502.455	0.67153
548.72	0	0
548.723	0	0
548.725	0	0
548.728	0	0
549.557	0	0
549.559	0	0
549.562	0	0
549.564	0	0
549.566	839.826	1.12243
549.569	1391.74	1.86006
549.571	1798.04	2.40307
549.574	2105.32	2.81376
549.576	2323.63	3.10553
549.579	2268.91	3.03239
549.581	1685.83	2.2531
549.583	606.208	0.810195
549.586	0	0
549.588	0	0
549.591	0	0
549.593	0	0
550.093	0	0
550.095	0	0
550.097	0	0
550.1	0	0
550.102	567.115	0.757948
550.105	1288.21	1.72169
550.107	1738.48	2.32347
550.11	1714.28	2.29113
550.112	1342.1	1.79371
550.115	889.769	1.18917
550.117	0	0
550.119	0	0
550.122	0	0
550.124	0	0
550.302	0	0
550.305	0	0
550.307	0	0
550.31	0	0
550.312	527.888	0.705521
550.314	1931.18	2.58102
550.317	3303.14	4.41463
550.319	3764.47	5.03121
550.322	3047.34	4.07276
550.324	1780.75	2.37996
550.327	823.244	1.10026
550.329	0	0
550.332	0	0
550.334	0	0
550.336	0	0
551.644	0	0
551.646	0	0
551.649	0	0
551.651	0	0
551.654	0	0
551.656	1312.73	1.75446
551.659	2540.32	3.39513
551.661	3040.16	4.06317
551.663	2679.19	3.58073
551.666	1744.22	2.33115
551.668	745.591	0.996479
551.671	0	0
551.673	0	0
551.676	0	0
551.678	0	0
552.301	0	0
552.303	0	0
552.305	0	0
552.308	0	0
552.31	460.692	0.615714
552.313	1526.2	2.03977
552.315	1878.99	2.51126
552.318	1591.78	2.12741
552.32	1028.07	1.37401
552.323	0	0
552.325	0	0
552.327	0	0
552.33	0	0
552.352	0	0
552.355	0	0
552.357	0	0
552.359	0	0
552.362	201.164	0.268855
552.364	1199.17	1.60268
552.367	2268.72	3.03214
552.369	2925.06	3.90933
552.372	2679.58	3.58125
552.374	1536.08	2.05296
552.376	127.762	0.170754
552.379	0	0
552.381	0	0
552.384	0	0
552.386	0	0
552.502	0	0
552.504	0	0
552.507	0	0
552.509	0	0
552.511	1181.61	1.57922
552.514	1355.7	1.8119
552.516	1527.8	2.0419
552.519	1578.37	2.10948
552.521	1363.84	1.82277
552.524	1031.31	1.37834
552.526	0	0
552.529	0	0
552.531	0	0
552.534	0	0
553.413	0	0
553.416	0	0
553.418	0	0
553.42	0	0
553.423	651.343	0.870518
553.425	1317.37	1.76066
553.428	1620.53	2.16584
553.43	1407.26	1.8808
553.433	887.235	1.18579
553.435	0	0
553.438	0	0
553.44	0	0
553.443	0	0
554.356	0	0
554.359	0	0
554.361	0	0
554.364	0	0
554.366	1004.85	1.34297
554.369	1704.53	2.27809
554.371	2581.9	3.4507
554.374	3505.45	4.68503
554.376	4048.07	5.41022
554.379	3878.29	5.18332
554.381	3095.38	4.13697
554.384	2129.27	2.84576
554.386	1248.12	1.66811
554.388	386.546	0.516617
554.391	0	0
554.393	0	0
554.396	0	0
554.398	0	0
554.694	0	0
554.697	0	0
554.699	0	0
554.702	0	0
554.704	750.009	1.00238
554.707	1862.85	2.4897
554.709	2105.04	2.81338
554.712	1382.55	1.84777
554.714	282.128	0.377063
554.717	0	0
554.719	0	0
554.721	0	0
554.724	0	0
555.161	0	0
555.164	0	0
555.166	0	0
555.169	0	0
555.171	1096.65	1.46567
555.174	1388.49	1.85571
555.176	1853	2.47652
555.178	2026.05	2.70781
555.181	1408.61	1.8826
555.183	91.9993	0.122957
555.186	0	0
555.188	0	0
555.191	0	0
555.193	0	0
555.616	0	0
555.619	0	0
555.621	0	0
555.624	0	0
555.626	883.937	1.18138
555.629	1787.98	2.38963
555.631	2337.22	3.12368
555.634	2289.17	3.05947
555.636	1639.88	2.19169
555.639	629.444	0.841249
555.641	0	0
555.644	0	0
555.646	0	0
555.648	0	0
555.745	0	0
555.747	0	0
555.75	0	0
555.752	0	0
555.755	859.508	1.14873
555.757	1308.93	1.74938
555.76	1806.72	2.41468
555.762	1990.93	2.66087
555.765	1649.36	2.20437
555.767	927.018	1.23896
555.77	0	0
555.772	0	0
555.775	637.817	0.85244
555.777	1383.22	1.84868
555.78	1724.68	2.30503
555.782	1460.65	1.95215
555.785	760.017	1.01576
555.787	0	0
555.789	0	0
555.792	0	0
555.794	0	0
557.745	0	0
557.748	0	0
557.75	0	0
557.753	0	0
557.755	1032.75	1.38027
557.758	1364.65	1.82385
557.76	1396.13	1.86592
557.763	1249.4	1.66982
557.765	1078.91	1.44196
557.768	0	0
557.77	0	0
557.773	0	0
557.775	0	0
557.8	0	0
557.803	0	0
557.805	0	0
557.808	0	0
557.81	764.003	1.02109
557.813	1255.77	1.67833
557.815	1637.04	2.1879
557.818	1682.72	2.24895
557.82	1535.15	2.05172
557.823	1265.2	1.69093
557.825	859.995	1.14938
557.828	0	0
557.83	0	0
557.833	0	0
557.835	0	0
558.83	0	0
558.832	0	0
558.835	0	0
558.837	0	0
558.84	750.939	1.00363
558.842	1232.28	1.64694
558.845	1926.39	2.57461
558.847	2551.66	3.41028
558.85	2608.6	3.48639
558.852	1899.66	2.53889
558.855	825.584	1.10339
558.857	0	0
558.86	0	0
558.862	0	0
558.865	0	0
559.262	0	0
559.264	0	0
559.267	0	0
559.269	0	0
559.272	625.213	0.835595
559.274	1331.11	1.77902
559.277	2217.66	2.96389
559.279	2954.66	3.9489
559.282	3425.92	4.57873
559.284	3595.49	4.80535
559.287	3278.39	4.38156
559.289	2385.1	3.18767
559.292	1584.62	2.11783
559.294	1678.22	2.24293
559.297	1753.83	2.34398
559.299	1418.83	1.89626
559.302	1136.52	1.51896
559.304	0	0
559.307	0	0
559.309	1162.33	1.55344
559.312	1547.56	2.06831
559.314	1911.3	2.55444
559.317	2024.19	2.70533
559.319	1782.99	2.38296
559.322	1448.33	1.93569
559.324	1526.57	2.04025
559.327	1701.82	2.27447
559.329	1416.28	1.89285
559.332	747.67	0.999258
559.334	0	0
559.337	0	0
559.339	0	0
559.342	0	0
559.344	0	0
559.347	1140.24	1.52393
559.349	1623.23	2.16944
559.352	1718.87	2.29727
559.354	1467.78	1.96168
559.357	1068.35	1.42784
559.359	0	0
559.362	0	0
559.364	0	0
559.367	0	0
559.827	0	0
559.83	0	0
559.832	0	0
559.835	0	0
559.837	1021.13	1.36473
559.84	2567.94	3.43204
559.842	3665.6	4.89906
559.845	3572.74	4.77495
559.847	2372.24	3.17049
559.85	895.276	1.19653
559.852	0	0
559.855	0	0
559.857	0	0
559.86	0	0
560.072	0	0
560.075	0	0
560.077	0	0
560.08	0	0
560.082	435.789	0.582431
560.085	1245.92	1.66517
560.087	2098.98	2.80528
560.09	2587.97	3.45881
560.092	2196.79	2.93601
560.095	1042.02	1.39265
560.097	0	0
560.1	0	0
560.102	0	0
560.105	0	0
561.269	0	0
561.271	0	0
561.274	0	0
561.276	0	0
561.279	598.613	0.800044
561.281	1984.68	2.65251
561.284	2772.73	3.70574
561.286	2214.32	2.95944
561.289	510.801	0.682684
561.292	0	0
561.294	0	0
561.297	0	0
561.299	0	0
561.578	0	0
561.581	0	0
561.583	0	0
561.586	0	0
561.588	242.27	0.323793
561.591	1639.07	2.19062
561.593	2655.02	3.54843
561.596	2594.16	3.46709
561.598	1579.13	2.11051
561.601	395.368	0.528408
561.603	0	0
561.606	0	0
561.608	0	0
561.611	0	0
561.701	0	0
561.704	0	0
561.706	0	0
561.709	0	0
561.711	768.817	1.02752
561.714	1345.11	1.79774
561.716	1616.12	2.15994
561.719	1468	1.96198
561.721	889.554	1.18888
561.724	0	0
561.726	0	0
561.729	0	0
561.731	0	0
562.056	0	0
562.059	0	0
562.061	0	0
562.064	0	0
562.066	1106.87	1.47932
562.069	1558.31	2.08267
562.071	1691.06	2.2601
562.074	1443.18	1.9288
562.076	928.853	1.24141
562.079	0	0
562.081	0	0
562.084	0	0
562.086	0	0
562.595	0	0
562.598	0	0
562.6	0	0
562.603	0	0
562.605	1074.65	1.43627
562.608	1389.05	1.85646
562.61	1455.39	1.94512
562.613	1291.24	1.72575
562.615	888.315	1.18723
562.618	0	0
562.62	0	0
562.623	0	0
562.625	0	0
562.963	0	0
562.966	0	0
562.969	0	0
562.971	0	0
562.974	1151.43	1.53888
562.976	1359.33	1.81673
562.979	1627.3	2.17487
562.981	1643.92	2.19709
562.984	1202.99	1.6078
562.986	539.274	0.720737
562.989	0	0
562.991	0	0
562.994	0	0
562.996	0	0
563.059	0	0
563.062	0	0
563.064	0	0
563.067	0	0
563.069	168.705	0.225474
563.072	1354.01	1.80963
563.075	2445.36	3.26821
563.077	2683.45	3.58643
563.08	1932.41	2.58265
563.082	705.033	0.942274
563.085	0	0
563.087	0	0
563.09	0	0
563.092	0	0
563.464	0	0
563.466	0	0
563.469	0	0
563.471	0	0
563.474	435.265	0.58173
563.476	1557.05	2.08099
563.479	2222.94	2.97096
563.481	2062.49	2.75651
563.484	1215.71	1.62479
563.486	236.173	0.315644
563.489	0	0
563.491	0	0
563.494	0	0
563.496	0	0
564.007	0	0
564.01	0	0
564.012	0	0
564.015	0	0
564.017	1079.72	1.44304
564.02	1987.24	2.65594
564.023	2291.02	3.06195
564.025	1786.5	2.38765
564.028	933.235	1.24727
564.03	0	0
564.033	0	0
564.035	0	0
564.038	0	0
564.77	0	0
564.772	0	0
564.775	0	0
564.778	0	0
564.78	572.358	0.764954
564.783	1372.94	1.83493
564.785	2257.79	3.01753
564.788	2825.31	3.77602
564.79	2717.76	3.63227
564.793	2027.38	2.70959
564.795	1228.65	1.64208
564.798	724.487	0.968274
564.8	0	0
564.803	0	0
564.805	0	0
564.808	0	0
564.907	0	0
564.909	0	0
564.912	0	0
564.914	0	0
564.917	817.719	1.09288
564.919	1207.48	1.61379
564.922	1684.99	2.25198
564.925	2068.63	2.76471
564.927	2317.7	3.0976
564.93	2346.28	3.13579
564.932	1945.02	2.59951
564.935	1079.96	1.44337
564.937	0	0
564.94	0	0
564.942	0	0
564.945	0	0
564.965	0	0
564.968	0	0
564.97	0	0
564.973	0	0
564.975	704.79	0.941949
564.978	1931.53	2.58148
564.98	2989.41	3.99534
564.983	3140.28	4.19697
564.986	2243.85	2.9989
564.988	868.64	1.16093
564.99	0	0
564.993	0	0
564.996	0	0
564.998	0	0
565.001	0	0
565.003	0	0
565.006	915.225	1.2232
565.008	1695.74	2.26635
565.011	2329.01	3.11271
565.013	2410.13	3.22113
565.016	1811.06	2.42048
565.019	704.864	0.942048
565.021	0	0
565.024	0	0
565.026	0	0
565.029	0	0
565.859	0	0
565.862	0	0
565.864	0	0
565.867	0	0
565.87	0	0
565.872	1261.5	1.68599
565.875	2745.34	3.66914
565.877	3856.26	5.15388
565.88	4322.17	5.77657
565.882	4068.48	5.4375
565.885	3190.76	4.26445
565.887	1923.46	2.5707
565.89	586.64	0.784043
565.892	0	0
565.895	0	0
565.898	0	0
565.9	0	0
565.999	0	0
566.002	0	0
566.004	0	0
566.007	0	0
566.009	454.321	0.607198
566.012	1208.73	1.61546
566.014	1901.85	2.54182
566.017	2662.87	3.55892
566.02	3083.62	4.12125
566.022	2798.77	3.74055
566.025	1929.24	2.57842
566.027	955.974	1.27766
566.03	0	0
566.032	0	0
566.035	0	0
566.037	0	0
566.307	0	0
566.31	0	0
566.312	0	0
566.315	0	0
566.317	1037.05	1.38602
566.32	1385.93	1.85229
566.322	1306	1.74546
566.325	1377.43	1.84093
566.328	1652.71	2.20885
566.33	1636.58	2.18728
566.333	1193.02	1.59446
566.335	0	0
566.338	0	0
566.34	0	0
566.343	0	0
567.23	0	0
567.233	0	0
567.235	0	0
567.238	0	0
567.24	1170.01	1.56371
567.243	1942.57	2.59624
567.245	2590.64	3.46239
567.248	2691.03	3.59655
567.251	2173.88	2.90538
567.253	1258.49	1.68197
567.256	375.607	0.501998
567.258	0	0
567.261	0	0
567.263	0	0
567.266	0	0
567.314	0	0
567.317	0	0
567.319	0	0
567.322	0	0
567.325	868.489	1.16073
567.327	1470.08	1.96476
567.33	1900.32	2.53977
567.332	1838.26	2.45683
567.335	1295.23	1.73108
567.337	587.548	0.785256
567.34	0	0
567.342	0	0
567.345	0	0
567.348	0	0
567.404	0	0
567.406	0	0
567.409	0	0
567.411	0	0
567.414	1014.63	1.35605
567.417	1348.25	1.80193
567.419	1438.27	1.92224
567.422	1267.02	1.69336
567.424	973.834	1.30153
567.427	0	0
567.429	0	0
567.432	0	0
567.434	0	0
567.981	0	0
567.984	0	0
567.986	0	0
567.989	0	0
567.992	741.523	0.991043
567.994	1678.4	2.24318
567.997	2228.32	2.97814
567.999	2175.06	2.90696
568.002	1510.98	2.01942
568.004	444.93	0.594648
568.007	0	0
568.01	0	0
568.012	0	0
568.015	0	0
568.027	0	0
568.03	0	0
568.033	0	0
568.035	0	0
568.038	228.074	0.304821
568.04	1281.02	1.71208
568.043	2445.88	3.26891
568.045	3217.28	4.29988
568.048	3395.11	4.53754
568.05	3091.77	4.13214
568.053	2605.2	3.48183
568.056	2067.54	2.76326
568.058	1354.45	1.81021
568.061	367.198	0.490759
568.063	0	0
568.066	0	0
568.068	0	0
568.071	0	0
568.813	0	0
568.816	0	0
568.819	0	0
568.821	0	0
568.824	715.666	0.956485
568.826	1571.2	2.0999
568.829	2513.21	3.3589
568.831	3053.71	4.08128
568.834	2872.47	3.83904
568.837	2097.65	2.80351
568.839	1186.14	1.58527
568.842	0	0
568.844	0	0
568.847	0	0
568.849	0	0
569.285	0	0
569.288	0	0
569.29	0	0
569.293	0	0
569.296	491.447	0.656817
569.298	1401.25	1.87276
569.301	1702.74	2.27571
569.303	1277.97	1.708
569.306	545.692	0.729315
569.308	0	0
569.311	0	0
569.314	0	0
569.316	0	0
570.015	0	0
570.018	0	0
570.02	0	0
570.023	0	0
570.025	844.443	1.1286
570.028	1552.66	2.07512
570.03	1750.71	2.33981
570.033	1248.37	1.66844
570.035	371.706	0.496784
570.038	0	0
570.041	0	0
570.043	0	0
570.046	0	0
570.298	0	0
570.301	0	0
570.303	0	0
570.306	0	0
570.308	857.915	1.1466
570.311	1248.53	1.66865
570.313	1789.99	2.39232
570.316	2071.4	2.76842
570.318	1674.79	2.23835
570.321	645.351	0.86251
570.324	0	0
570.326	0	0
570.329	0	0
570.331	0	0
570.36	0	0
570.362	0	0
570.365	0	0
570.367	0	0
570.37	621.331	0.830407
570.373	1352.1	1.80707
570.375	1776.7	2.37455
570.378	1895.73	2.53364
570.38	1756.59	2.34767
570.383	1509.97	2.01807
570.385	1301.23	1.73909
570.388	1025.14	1.37009
570.391	0	0
570.393	0	0
570.396	0	0
570.398	0	0
570.687	0	0
570.689	0	0
570.692	0	0
570.694	0	0
570.697	578.037	0.772545
570.7	1261.95	1.68659
570.702	1803.44	2.41029
570.705	1830.62	2.44661
570.707	1423.5	1.9025
570.71	962.112	1.28586
570.712	0	0
570.715	0	0
570.718	0	0
570.72	0	0
571.313	0	0
571.316	0	0
571.318	0	0
571.321	0	0
571.323	641.435	0.857276
571.326	1524.35	2.03728
571.329	2230.87	2.98155
571.331	2114.72	2.82632
571.334	1285.92	1.71863
571.336	332.318	0.444142
571.339	0	0
571.341	0	0
571.344	0	0
571.347	0	0
571.597	0	0
571.6	0	0
571.602	0	0
571.605	0	0
571.607	589.218	0.787488
571.61	1267.87	1.6945
571.613	1936.82	2.58855
571.615	2123.52	2.83807
571.618	1680.56	2.24606
571.62	872.706	1.16637
571.623	0	0
571.625	0	0
571.628	0	0
571.631	0	0
571.708	0	0
571.711	0	0
571.713	0	0
571.716	0	0
571.718	618.8	0.827024
571.721	1350.63	1.80511
571.724	2250.78	3.00816
571.726	2355.77	3.14847
571.729	1395.25	1.86475
571.731	61.9974	0.082859
571.734	0	0
571.736	0	0
571.739	0	0
571.742	0	0
571.827	0	0
571.83	0	0
571.832	0	0
571.835	0	0
571.837	589.75	0.788198
571.84	1254.94	1.67722
571.842	1572.08	2.10107
571.845	1427.51	1.90787
571.848	980.901	1.31097
571.85	0	0
571.853	0	0
571.855	0	0
571.858	0	0
572.21	0	0
572.212	0	0
572.215	0	0
572.217	0	0
572.22	837.334	1.11909
572.222	1562.05	2.08768
572.225	1932.92	2.58334
572.228	1699.7	2.27164
572.23	1033.61	1.38142
572.233	0	0
572.235	0	0
572.238	0	0
572.241	0	0
572.279	0	0
572.282	0	0
572.284	0	0
572.287	0	0
572.29	1118.5	1.49487
572.292	1627.86	2.17563
572.295	1859.5	2.48522
572.298	1876.85	2.5084
572.3	1861.96	2.48851
572.303	1862.09	2.48868
572.305	1781.17	2.38052
572.308	1603.32	2.14283
572.31	1592.45	2.1283
572.313	2014.61	2.69252
572.316	2664.91	3.56164
572.318	3225.2	4.31047
572.321	3523.78	4.70952
572.323	3427.62	4.58101
572.326	2825.49	3.77626
572.328	1765.24	2.35923
572.331	647.657	0.865592
572.334	557.473	0.745061
572.336	1233.29	1.64829
572.339	1625.56	2.17256
572.341	1496.22	1.9997
572.344	927.468	1.23956
572.347	0	0
572.349	0	0
572.352	0	0
572.354	0	0
572.362	0	0
572.365	0	0
572.367	0	0
572.37	0	0
572.372	897.594	1.19963
572.375	1926.51	2.57477
572.378	2320.2	3.10094
572.38	2043.01	2.73048
572.383	1321.27	1.76587
572.385	428.023	0.572052
572.388	0	0
572.391	0	0
572.393	0	0
572.396	0	0
572.419	0	0
572.422	0	0
572.424	0	0
572.427	0	0
572.429	735.436	0.982908
572.432	1431.13	1.91271
572.435	2075.12	2.77339
572.437	2230.06	2.98047
572.44	1758.47	2.35019
572.442	1052.58	1.40676
572.445	0	0
572.447	0	0
572.45	0	0
572.453	0	0
572.559	0	0
572.561	0	0
572.564	0	0
572.567	0	0
572.569	938.512	1.25432
572.572	1734.82	2.31858
572.574	2360.61	3.15495
572.577	2455.3	3.2815
572.58	1968.01	2.63024
572.582	1218.72	1.62881
572.585	570.26	0.762151
572.587	0	0
572.59	0	0
572.592	0	0
572.595	0	0
572.794	0	0
572.797	0	0
572.8	0	0
572.802	0	0
572.805	476.408	0.636717
572.807	1217	1.62651
572.81	2024.7	2.70601
572.813	2606.88	3.48409
572.815	2593.75	3.46654
572.818	1875.04	2.50598
572.82	874.244	1.16842
572.823	0	0
572.826	0	0
572.828	0	0
572.831	0	0
573.183	0	0
573.186	0	0
573.188	0	0
573.191	0	0
573.194	1111.35	1.48532
573.196	1237.02	1.65327
573.199	1440.3	1.92495
573.201	1704.88	2.27857
573.204	1861.49	2.48788
573.207	1722.02	2.30148
573.209	1238.94	1.65584
573.212	500.193	0.668506
573.214	0	0
573.217	0	0
573.22	0	0
573.222	0	0
573.648	0	0
573.65	0	0
573.653	0	0
573.655	0	0
573.658	126.338	0.16885
573.661	1537.79	2.05524
573.663	2904.58	3.88196
573.666	3140.12	4.19676
573.668	2029.07	2.71185
573.671	352.854	0.471588
573.674	0	0
573.676	0	0
573.679	0	0
573.681	0	0
573.798	0	0
573.801	0	0
573.803	0	0
573.806	0	0
573.809	820.865	1.09708
573.811	1507.96	2.01538
573.814	1518.93	2.03005
573.816	1272.33	1.70047
573.819	1562.99	2.08893
573.822	2196.36	2.93543
573.824	2562.83	3.42521
573.827	2387.99	3.19154
573.829	1773.23	2.36991
573.832	1179.45	1.57634
573.835	1165.77	1.55804
573.837	1753.75	2.34388
573.84	2170.05	2.90027
573.842	1902.44	2.5426
573.845	1067.49	1.42669
573.847	0	0
573.85	0	0
573.853	0	0
573.855	0	0
573.99	0	0
573.993	0	0
573.996	0	0
573.998	0	0
574.001	723.835	0.967403
574.003	1337.35	1.78737
574.006	1796.58	2.40112
574.009	1696.11	2.26685
574.011	1006.93	1.34576
574.014	0	0
574.016	0	0
574.019	0	0
574.022	0	0
574.183	0	0
574.185	0	0
574.188	0	0
574.191	0	0
574.193	847.937	1.13326
574.196	3080.77	4.11743
574.198	4989.94	6.66904
574.201	5271.63	7.04551
574.203	3809.48	5.09135
574.206	1652.32	2.20832
574.209	7.3692	0.009849
574.211	0	0
574.214	0	0
574.216	0	0
574.219	0	0
574.297	0	0
574.3	0	0
574.302	0	0
574.305	0	0
574.308	1016.21	1.35816
574.31	1739.95	2.32543
574.313	1997.08	2.66909
574.315	1576	2.10632
574.318	852.966	1.13999
574.321	0	0
574.323	0	0
574.326	0	0
574.328	0	0
574.641	0	0
574.643	0	0
574.646	0	0
574.648	0	0
574.651	518.908	0.693518
574.654	1597.76	2.1354
574.656	2613.41	3.49281
574.659	3042.24	4.06594
574.661	2549.2	3.40699
574.664	1440.42	1.92512
574.667	559.016	0.747123
574.669	0	0
574.672	0	0
574.674	0	0
574.677	0	0
574.693	0	0
574.695	0	0
574.698	0	0
574.7	0	0
574.703	391.926	0.523808
574.706	1207.62	1.61398
574.708	3852.05	5.14825
574.711	5421.28	7.24552
574.713	4983.56	6.6605
574.716	3108.23	4.15414
574.719	1160.51	1.55102
574.721	0	0
574.724	0	0
574.726	0	0
574.729	0	0
574.872	0	0
574.875	0	0
574.878	0	0
574.88	0	0
574.883	1170.85	1.56483
574.885	2340.28	3.12777
574.888	3163.65	4.22821
574.89	2992.77	3.99983
574.893	1983.26	2.65061
574.896	1123.41	1.50144
574.898	0	0
574.901	0	0
574.904	0	0
574.906	0	0
574.937	0	0
574.94	0	0
574.943	0	0
574.945	0	0
574.948	1118.01	1.49422
574.95	1349.18	1.80317
574.953	1389.68	1.85731
574.956	1204.63	1.60998
574.958	915.262	1.22324
574.961	0	0
574.963	0	0
574.966	0	0
574.969	0	0
575.315	0	0
575.318	0	0
575.321	0	0
575.323	0	0
575.326	398.332	0.532369
575.328	1599.89	2.13825
575.331	2300.44	3.07452
575.333	1877.43	2.50918
575.336	772.875	1.03295
575.339	0	0
575.341	0	0
575.344	0	0
575.346	0	0
575.43	0	0
575.433	0	0
575.435	0	0
575.438	0	0
575.44	842.521	1.12603
575.443	1307.57	1.74756
575.446	1564.35	2.09075
575.448	1415.31	1.89156
575.451	805.921	1.07711
575.453	0	0
575.456	0	0
575.459	0	0
575.461	0	0
575.641	0	0
575.644	0	0
575.646	0	0
575.649	0	0
575.652	798.597	1.06732
575.654	1200.36	1.60428
575.657	1358.45	1.81557
575.66	1232.33	1.647
575.662	892.333	1.1926
575.665	0	0
575.667	0	0
575.67	0	0
575.673	0	0
575.986	0	0
575.989	0	0
575.991	0	0
575.994	0	0
575.996	302.867	0.404781
575.999	1233.73	1.64888
576.002	1667.96	2.22922
576.004	1759.46	2.35151
576.007	1833.2	2.45006
576.009	1906.46	2.54798
576.012	1701.7	2.27432
576.015	1042.7	1.39356
576.017	0	0
576.02	0	0
576.023	0	0
576.025	0	0
576.028	0	0
576.03	0	0
576.033	557.48	0.74507
576.035	1210.46	1.61778
576.038	1636.4	2.18704
576.041	1589.77	2.12472
576.043	989.492	1.32245
576.046	0	0
576.049	0	0
576.051	0	0
576.054	0	0
576.315	0	0
576.318	0	0
576.32	0	0
576.323	0	0
576.326	534.912	0.714908
576.328	1543.02	2.06223
576.331	2339.01	3.12608
576.333	2401.1	3.20906
576.336	1706.46	2.28068
576.339	802.909	1.07309
576.341	0	0
576.344	0	0
576.346	0	0
576.349	0	0
576.514	0	0
576.516	0	0
576.519	0	0
576.522	0	0
576.524	0	0
576.527	1885.13	2.51947
576.53	4395.46	5.87452
576.532	5393.36	7.20821
576.535	4162.56	5.56325
576.537	1880.81	2.5137
576.54	646.897	0.864575
576.543	0	0
576.545	0	0
576.548	0	0
576.551	0	0
576.579	0	0
576.582	0	0
576.585	0	0
576.587	0	0
576.59	185.123	0.247417
576.592	1339.58	1.79035
576.595	2435.41	3.25491
576.598	2986.39	3.9913
576.6	2806.53	3.75091
576.603	2132.15	2.84961
576.605	1369.25	1.82999
576.608	743.986	0.994334
576.611	0	0
576.613	0	0
576.616	0	0
576.619	0	0
576.671	0	0
576.673	0	0
576.676	0	0
576.679	0	0
576.681	1082.41	1.44664
576.684	1380.14	1.84455
576.687	1570.21	2.09858
576.689	1523.75	2.03648
576.692	1213.89	1.62236
576.694	766.437	1.02434
576.697	0	0
576.7	0	0
576.702	0	0
576.705	0	0
576.718	0	0
576.721	0	0
576.723	0	0
576.726	0	0
576.728	1135.13	1.5171
576.731	1919.86	2.56588
576.734	2085.18	2.78684
576.736	1659	2.21724
576.739	986.502	1.31846
576.741	0	0
576.744	0	0
576.747	0	0
576.749	0	0
576.917	0	0
576.919	0	0
576.922	0	0
576.925	0	0
576.927	1197.32	1.60021
576.93	2138.26	2.85778
576.933	2824.41	3.77481
576.935	2895.72	3.87012
576.938	2309.87	3.08713
576.94	1374.25	1.83668
576.943	443.094	0.592193
576.946	0	0
576.948	0	0
576.951	0	0
576.953	0	0
577.407	0	0
577.409	0	0
577.412	0	0
577.415	0	0
577.417	795.999	1.06385
577.42	1200.01	1.6038
577.423	1458.92	1.94984
577.425	1245.58	1.66471
577.428	560.663	0.749325
577.43	0	0
577.433	0	0
577.436	0	0
577.438	0	0
577.748	0	0
577.75	0	0
577.753	0	0
577.756	0	0
577.758	743.591	0.993807
577.761	1346.29	1.7993
577.764	1564.89	2.09147
577.766	1675.6	2.23943
577.769	2447.91	3.27162
577.771	3354.78	4.48365
577.774	3559.96	4.75787
577.777	2923.46	3.9072
577.779	1788.54	2.39038
577.782	670.519	0.896147
577.784	0	0
577.787	0	0
577.79	0	0
577.792	0	0
578.352	0	0
578.354	0	0
578.357	0	0
578.36	0	0
578.362	0	0
578.365	1361.78	1.82001
578.367	2401.86	3.21007
578.37	2563.06	3.42551
578.373	1841.18	2.46073
578.375	722.28	0.965325
578.378	0	0
578.381	0	0
578.383	0	0
578.386	0	0
578.389	0	0
578.391	0	0
578.394	541.46	0.723659
578.396	2032.47	2.71639
578.399	2981.46	3.98471
578.402	2619.76	3.5013
578.404	1167.39	1.56022
578.407	0	0
578.409	0	0
578.412	0	0
578.415	0	0
578.807	0	0
578.809	0	0
578.812	0	0
578.814	0	0
578.817	1019.77	1.36292
578.82	1546.57	2.06699
578.822	2228.67	2.97861
578.825	2526.83	3.3771
578.828	1938.31	2.59054
578.83	733.601	0.980455
578.833	0	0
578.836	0	0
578.838	0	0
578.841	0	0
578.972	0	0
578.975	0	0
578.978	0	0
578.98	0	0
578.983	719.992	0.962267
578.986	1200.73	1.60478
578.988	1544.65	2.06442
578.991	1530.47	2.04546
578.994	1084.67	1.44966
578.996	0	0
578.999	0	0
579.001	0	0
579.004	0	0
579.597	0	0
579.599	0	0
579.602	0	0
579.605	0	0
579.607	918.583	1.22768
579.61	2333.44	3.11863
579.613	3552.41	4.74779
579.615	3905.98	5.22033
579.618	3126.71	4.17884
579.62	1663.14	2.22278
579.623	329.91	0.440924
579.626	0	0
579.628	0	0
579.631	0	0
579.634	0	0
579.689	0	0
579.692	0	0
579.694	0	0
579.697	0	0
579.7	1031.21	1.37821
579.702	2054.66	2.74605
579.705	2484.05	3.31992
579.707	2532.72	3.38496
579.71	2428.91	3.24623
579.713	1929.4	2.57863
579.715	1028.4	1.37445
579.718	0	0
579.721	0	0
579.723	0	0
579.726	0	0
580.462	0	0
580.465	0	0
580.468	0	0
580.47	0	0
580.473	870.638	1.1636
580.476	1242.63	1.66078
580.478	1678.23	2.24294
580.481	1990.88	2.6608
580.484	1872.4	2.50246
580.486	1262.94	1.68791
580.489	469.114	0.626969
580.492	0	0
580.494	0	0
580.497	0	0
580.5	0	0
580.518	0	0
580.521	0	0
580.523	0	0
580.526	0	0
580.529	497.373	0.664738
580.531	1319.7	1.76377
580.534	2135.55	2.85416
580.537	2659.79	3.55481
580.539	2870.81	3.83683
580.542	2762.26	3.69176
580.544	2167.17	2.89642
580.547	1280.83	1.71183
580.55	706.386	0.944083
580.552	0	0
580.555	0	0
580.558	0	0
580.56	0	0
580.798	0	0
580.801	0	0
580.803	0	0
580.806	0	0
580.809	678.374	0.906644
580.811	1503.8	2.00982
580.814	2179.17	2.91246
580.817	2458.25	3.28545
580.819	2754.71	3.68167
580.822	3165.52	4.23071
580.825	3153.38	4.21448
580.827	2686.34	3.59028
580.83	2085.62	2.78743
580.833	1382.4	1.84757
580.835	666.055	0.89018
580.838	0	0
580.841	0	0
580.843	0	0
580.846	0	0
581.129	0	0
581.132	0	0
581.134	0	0
581.137	0	0
581.139	948.641	1.26786
581.142	1321.45	1.76612
581.145	1627.29	2.17487
581.148	1849.52	2.47188
581.15	1898.62	2.53749
581.153	1745.07	2.33228
581.155	1353.41	1.80882
581.158	771.153	1.03064
581.161	0	0
581.163	0	0
581.166	0	0
581.169	0	0
582.179	0	0
582.181	0	0
582.184	0	0
582.187	0	0
582.189	691.962	0.924804
582.192	1531.55	2.04691
582.194	2537.12	3.39085
582.197	2928.39	3.91378
582.2	2339.2	3.12634
582.202	1161.04	1.55173
582.205	0	0
582.208	0	0
582.21	0	0
582.213	0	0
582.279	0	0
582.282	0	0
582.285	0	0
582.287	0	0
582.29	619.592	0.828083
582.293	1302.19	1.74037
582.295	1866.62	2.49472
582.298	2136.09	2.85488
582.301	1986.98	2.65559
582.303	1419.63	1.89733
582.306	621.19	0.830218
582.309	0	0
582.311	0	0
582.314	0	0
582.317	0	0
582.529	0	0
582.532	0	0
582.534	0	0
582.537	0	0
582.54	817.855	1.09306
582.542	1228.83	1.64233
582.545	1434.73	1.91752
582.548	1395.53	1.86512
582.55	1001.69	1.33876
582.553	0	0
582.556	0	0
582.558	0	0
582.561	0	0
582.798	0	0
582.8	0	0
582.803	0	0
582.805	0	0
582.808	1160.34	1.55079
582.811	1454.01	1.94328
582.813	1782.17	2.38187
582.816	1788.85	2.39079
582.819	1334.44	1.78348
582.821	756.075	1.01049
582.824	0	0
582.827	0	0
582.829	0	0
582.832	0	0
583.151	0	0
583.154	0	0
583.157	0	0
583.159	0	0
583.162	685.762	0.916518
583.164	1669.04	2.23066
583.167	2207.95	2.95091
583.17	2556.69	3.417
[truncated: 10,751 more rows]

## Sheet: Supp Fig 4c
title	xaxis	yaxis	x	y
RELION masked-corrected FSC	Resolution (A-1)	Correlation Coefficient	0.001001	1
RELION masked-corrected FSC	Resolution (A-1)	Correlation Coefficient	0.00480769	0.999999
RELION masked-corrected FSC	Resolution (A-1)	Correlation Coefficient	0.00961538	0.999995
RELION masked-corrected FSC	Resolution (A-1)	Correlation Coefficient	0.0144231	0.999986
RELION masked-corrected FSC	Resolution (A-1)	Correlation Coefficient	0.0192308	0.999967
RELION masked-corrected FSC	Resolution (A-1)	Correlation Coefficient	0.0240385	0.999943
RELION masked-corrected FSC	Resolution (A-1)	Correlation Coefficient	0.0288462	0.99983
RELION masked-corrected FSC	Resolution (A-1)	Correlation Coefficient	0.0336538	0.99976
RELION masked-corrected FSC	Resolution (A-1)	Correlation Coefficient	0.0384615	0.999804
RELION masked-corrected FSC	Resolution (A-1)	Correlation Coefficient	0.0432692	0.999727
RELION masked-corrected FSC	Resolution (A-1)	Correlation Coefficient	0.0480769	0.999481
RELION masked-corrected FSC	Resolution (A-1)	Correlation Coefficient	0.0528846	0.998846
RELION masked-corrected FSC	Resolution (A-1)	Correlation Coefficient	0.0576923	0.99819
RELION masked-corrected FSC	Resolution (A-1)	Correlation Coefficient	0.0625	0.998403
RELION masked-corrected FSC	Resolution (A-1)	Correlation Coefficient	0.0673077	0.99847
RELION masked-corrected FSC	Resolution (A-1)	Correlation Coefficient	0.0721154	0.998516
RELION masked-corrected FSC	Resolution (A-1)	Correlation Coefficient	0.0769231	0.998308
RELION masked-corrected FSC	Resolution (A-1)	Correlation Coefficient	0.0817308	0.998479
RELION masked-corrected FSC	Resolution (A-1)	Correlation Coefficient	0.0865385	0.998078
RELION masked-corrected FSC	Resolution (A-1)	Correlation Coefficient	0.0913462	0.997336
RELION masked-corrected FSC	Resolution (A-1)	Correlation Coefficient	0.0961538	0.996543
RELION masked-corrected FSC	Resolution (A-1)	Correlation Coefficient	0.100962	0.995786
RELION masked-corrected FSC	Resolution (A-1)	Correlation Coefficient	0.105769	0.995704
RELION masked-corrected FSC	Resolution (A-1)	Correlation Coefficient	0.110577	0.994759
RELION masked-corrected FSC	Resolution (A-1)	Correlation Coefficient	0.115385	0.992592
RELION masked-corrected FSC	Resolution (A-1)	Correlation Coefficient	0.120192	0.991884
RELION masked-corrected FSC	Resolution (A-1)	Correlation Coefficient	0.125	0.991942
RELION masked-corrected FSC	Resolution (A-1)	Correlation Coefficient	0.129808	0.991697
RELION masked-corrected FSC	Resolution (A-1)	Correlation Coefficient	0.134615	0.989615
RELION masked-corrected FSC	Resolution (A-1)	Correlation Coefficient	0.139423	0.988781
RELION masked-corrected FSC	Resolution (A-1)	Correlation Coefficient	0.144231	0.987508
RELION masked-corrected FSC	Resolution (A-1)	Correlation Coefficient	0.149038	0.984935
RELION masked-corrected FSC	Resolution (A-1)	Correlation Coefficient	0.153846	0.98342
RELION masked-corrected FSC	Resolution (A-1)	Correlation Coefficient	0.158654	0.984189
RELION masked-corrected FSC	Resolution (A-1)	Correlation Coefficient	0.163462	0.987573
RELION masked-corrected FSC	Resolution (A-1)	Correlation Coefficient	0.168269	0.987831
RELION masked-corrected FSC	Resolution (A-1)	Correlation Coefficient	0.173077	0.984635
RELION masked-corrected FSC	Resolution (A-1)	Correlation Coefficient	0.177885	0.981805
RELION masked-corrected FSC	Resolution (A-1)	Correlation Coefficient	0.182692	0.983031
RELION masked-corrected FSC	Resolution (A-1)	Correlation Coefficient	0.1875	0.986001
RELION masked-corrected FSC	Resolution (A-1)	Correlation Coefficient	0.192308	0.988742
RELION masked-corrected FSC	Resolution (A-1)	Correlation Coefficient	0.197115	0.991345
RELION masked-corrected FSC	Resolution (A-1)	Correlation Coefficient	0.201923	0.992602
RELION masked-corrected FSC	Resolution (A-1)	Correlation Coefficient	0.206731	0.992765
RELION masked-corrected FSC	Resolution (A-1)	Correlation Coefficient	0.211538	0.992554
RELION masked-corrected FSC	Resolution (A-1)	Correlation Coefficient	0.216346	0.991383
RELION masked-corrected FSC	Resolution (A-1)	Correlation Coefficient	0.221154	0.989758
RELION masked-corrected FSC	Resolution (A-1)	Correlation Coefficient	0.225962	0.987371
RELION masked-corrected FSC	Resolution (A-1)	Correlation Coefficient	0.230769	0.983179
RELION masked-corrected FSC	Resolution (A-1)	Correlation Coefficient	0.235577	0.975508
RELION masked-corrected FSC	Resolution (A-1)	Correlation Coefficient	0.240385	0.965905
RELION masked-corrected FSC	Resolution (A-1)	Correlation Coefficient	0.245192	0.959147
RELION masked-corrected FSC	Resolution (A-1)	Correlation Coefficient	0.25	0.954633
RELION masked-corrected FSC	Resolution (A-1)	Correlation Coefficient	0.254808	0.951341
RELION masked-corrected FSC	Resolution (A-1)	Correlation Coefficient	0.259615	0.944443
RELION masked-corrected FSC	Resolution (A-1)	Correlation Coefficient	0.264423	0.685491
RELION masked-corrected FSC	Resolution (A-1)	Correlation Coefficient	0.269231	0.762681
RELION masked-corrected FSC	Resolution (A-1)	Correlation Coefficient	0.274038	0.78048
RELION masked-corrected FSC	Resolution (A-1)	Correlation Coefficient	0.278846	0.716674
RELION masked-corrected FSC	Resolution (A-1)	Correlation Coefficient	0.283654	0.623896
RELION masked-corrected FSC	Resolution (A-1)	Correlation Coefficient	0.288462	0.538215
RELION masked-corrected FSC	Resolution (A-1)	Correlation Coefficient	0.293269	0.524116
RELION masked-corrected FSC	Resolution (A-1)	Correlation Coefficient	0.298077	0.528056
RELION masked-corrected FSC	Resolution (A-1)	Correlation Coefficient	0.302885	0.498159
RELION masked-corrected FSC	Resolution (A-1)	Correlation Coefficient	0.307692	0.456473
RELION masked-corrected FSC	Resolution (A-1)	Correlation Coefficient	0.3125	0.408597
RELION masked-corrected FSC	Resolution (A-1)	Correlation Coefficient	0.317308	0.343098
RELION masked-corrected FSC	Resolution (A-1)	Correlation Coefficient	0.322115	0.285776
RELION masked-corrected FSC	Resolution (A-1)	Correlation Coefficient	0.326923	0.261026
RELION masked-corrected FSC	Resolution (A-1)	Correlation Coefficient	0.331731	0.22088
RELION masked-corrected FSC	Resolution (A-1)	Correlation Coefficient	0.336538	0.170824
RELION masked-corrected FSC	Resolution (A-1)	Correlation Coefficient	0.341346	0.0979385
RELION masked-corrected FSC	Resolution (A-1)	Correlation Coefficient	0.346154	0.0539802
RELION masked-corrected FSC	Resolution (A-1)	Correlation Coefficient	0.350962	0.0419502
RELION masked-corrected FSC	Resolution (A-1)	Correlation Coefficient	0.355769	0.00326588
RELION masked-corrected FSC	Resolution (A-1)	Correlation Coefficient	0.360577	-0.0144713
RELION masked-corrected FSC	Resolution (A-1)	Correlation Coefficient	0.365385	-0.0158202
RELION masked-corrected FSC	Resolution (A-1)	Correlation Coefficient	0.370192	-0.0370559
RELION masked-corrected FSC	Resolution (A-1)	Correlation Coefficient	0.375	-0.0352517
RELION masked-corrected FSC	Resolution (A-1)	Correlation Coefficient	0.379808	-0.0146907
RELION masked-corrected FSC	Resolution (A-1)	Correlation Coefficient	0.384615	-0.0101221
RELION masked-corrected FSC	Resolution (A-1)	Correlation Coefficient	0.389423	0.00575932
RELION masked-corrected FSC	Resolution (A-1)	Correlation Coefficient	0.394231	0.04334
RELION masked-corrected FSC	Resolution (A-1)	Correlation Coefficient	0.399038	0.0545407
RELION masked-corrected FSC	Resolution (A-1)	Correlation Coefficient	0.403846	0.0538177
RELION masked-corrected FSC	Resolution (A-1)	Correlation Coefficient	0.408654	0.0261131
RELION masked-corrected FSC	Resolution (A-1)	Correlation Coefficient	0.413462	-0.00211158
RELION masked-corrected FSC	Resolution (A-1)	Correlation Coefficient	0.418269	-0.0188428
RELION masked-corrected FSC	Resolution (A-1)	Correlation Coefficient	0.423077	-0.00182804
RELION masked-corrected FSC	Resolution (A-1)	Correlation Coefficient	0.427885	0.0125254
RELION masked-corrected FSC	Resolution (A-1)	Correlation Coefficient	0.432692	-0.00168685
RELION masked-corrected FSC	Resolution (A-1)	Correlation Coefficient	0.4375	-0.0363007
RELION masked-corrected FSC	Resolution (A-1)	Correlation Coefficient	0.442308	-0.0450516
RELION masked-corrected FSC	Resolution (A-1)	Correlation Coefficient	0.447115	-0.0357056
RELION masked-corrected FSC	Resolution (A-1)	Correlation Coefficient	0.451923	-0.0363292
RELION masked-corrected FSC	Resolution (A-1)	Correlation Coefficient	0.456731	-0.0226122
RELION masked-corrected FSC	Resolution (A-1)	Correlation Coefficient	0.461538	-0.0143769
RELION masked-corrected FSC	Resolution (A-1)	Correlation Coefficient	0.466346	-0.0304079
RELION masked-corrected FSC	Resolution (A-1)	Correlation Coefficient	0.471154	-0.0454091
RELION masked-corrected FSC	Resolution (A-1)	Correlation Coefficient	0.475962	-0.0342851
RELION masked-corrected FSC	Resolution (A-1)	Correlation Coefficient	0.480769	-0.0170857
